# Supplementary material for: Overexpression of miR-21-5p as a predictive marker for complete tumor regression to neoadjuvant chemoradiotherapy in rectal cancer patients
Source: BMC Med Genomics. 2014 Dec 11;7:68. doi: 10.1186/s12920-014-0068-7 (PMC4279677; doi:10.1186/s12920-014-0068-7)
Supplement: Additional file 1: Table S1. — Expression of miRNAs used for differential expression analyses among complete and incomplete responders. Samples from 1 to 14 represent complete responders patients, 15 to 39 represent incomplete responders patients, and 40 to 43 represent patients with early local recurrence. Normalized expression values are given in count per million (cpm). [file 12920_2014_68_MOESM1_ESM.xlsx]

## Sheet: expression (cpm)
miRNA	Average	Min	Max	1	2	3	4	5	6	7	8	9	10	11	12	13	14	15	16	17	18	19	20	21	22	23	24	25	26	27	28	29	30	31	32	33	34	35	36	37	38	39	40	41	42	43
miR-377-3p	9.5321	0	52.4687	25.4075	9.65891	52.4687	22.2709	9.19877	8.46223	3.43406	0.912468	7.04651	7.35184	3.45796	9.30236	0.9762	5.30569	1.45922	1.72219	3.8762	51.6837	4.88215	3.30122	26.6341	4.34902	4.32477	2.52956	0	4.69734	4.88868	29.2344	4.01755	10.5619	12.0666	2.5374	5.26617	27.7366	3.70589	1.6393	6.29291	1.84443	2.60997	1.95101	11.3498	6.699	2.76505
miR-3145-5p	10.4673	0.729611	35.9855	6.40352	4.82945	0.881828	7.86032	22.077	6.81106	13.5455	11.634	3.0637	21.6354	10.59	2.94953	8.135	8.97887	0.729611	6.50605	9.2598	5.50728	22.1916	10.6655	24.6027	8.69804	13.8753	6.74548	30.027	22.1052	6.57443	1.55917	8.43686	6.33716	1.0647	2.1145	35.9855	4.07321	21.6177	1.6393	7.40342	13.5258	20.8798	4.61149	5.52938	14.5145	3.91715
miR-34c-5p	11.1646	0	51.2601	9.70857	6.17097	25.573	12.6638	4.59938	14.6541	1.90781	31.9364	5.51466	20.5852	3.02572	24.2769	3.7421	9.387	1.64162	0.956773	2.58413	51.2601	5.76981	8.8879	11.9628	12.2796	20.5427	15.346	6.87058	4.42103	12.4746	43.2669	0.535674	6.17467	0.354899	9.72669	4.09591	33.7494	0.77206	0	9.99462	7.99252	8.69992	3.90203	12.2229	9.1553	0.691261
miR-26a-1-3p	11.5497	0	37.7038	0.619696	0.134151	28.6594	13.1005	13.3382	7.43025	0.381563	12.7745	9.49746	18.6947	1.08061	18.151	10.9009	6.12195	6.38409	28.8945	0	5.08365	0.443832	14.4746	15.3485	9.72134	21.2635	0.674548	0.763397	6.07892	16.3518	0.779584	7.76727	18.6865	24.843	7.61219	31.0119	7.75849	22.2353	37.7038	3.70171	0.307404	7.82992	13.3024	26.4828	0.8932	19.3553
miR-155-3p	11.6377	0	37.5033	7.43635	11.0004	2.20457	11.3538	32.4257	7.22385	14.1178	6.61539	16.8503	19.3248	5.40306	5.89906	21.6391	17.9577	23.5299	0	10.5519	0.847275	8.21089	25.1401	4.51425	9.97716	20.0021	6.23957	1.52679	22.3815	8.42876	2.72854	13.6597	5.36221	1.4196	11.8412	25.1606	4.65509	12.353	9.18007	19.6191	37.5033	1.73998	8.51352	9.89469	4.466	11.521
miR-642a-5p	12.1024	1.57999	33.8489	3.51161	25.6229	4.40914	25.7644	12.4183	33.8489	11.2561	3.64987	19.914	2.52063	6.91592	4.08396	17.7343	4.0813	12.7682	18.7527	9.04446	12.2855	10.43	12.697	1.57999	20.7218	7.38816	4.5532	33.5895	1.9342	2.52863	2.72854	10.9813	16.5741	22.0038	12.2641	18.4316	9.50415	1.69853	24.2616	4.07188	8.29992	25.2298	6.20777	18.9163	6.699	8.52556
miR-1227-3p	12.1996	0.440914	76.2692	3.51161	7.24418	0.440914	11.7905	1.37982	10.939	16.0256	7.98409	4.59555	5.46137	15.7769	2.72264	18.0597	8.97887	6.20169	16.6478	14.8588	3.3891	15.756	5.33274	5.64281	10.233	22.3447	8.76913	25.1921	20.171	8.42876	13.6427	13.6597	8.61203	4.96859	13.5328	10.2398	3.68528	20.228	20.983	29.6137	6.7629	3.47997	8.51352	2.9102	9.6019	76.2692
miR-1301-3p	12.4461	0	73.7759	3.92474	4.29285	1.76366	6.98695	5.9792	3.09594	30.525	6.61539	7.96562	14.0735	11.6706	4.31085	2.9286	7.75448	3.83046	4.78386	19.1656	2.11819	20.8601	16.5061	8.57708	9.20969	50.9963	5.56502	17.0492	73.7759	6.40585	3.11834	2.27661	5.68719	0	9.30379	30.4267	3.87924	5.71324	1.31144	16.6577	19.6739	20.0098	30.5068	3.78326	26.5727	5.53009
miR-450a-5p	12.4742	0	48.1131	11.1545	4.29285	26.4548	14.8473	13.3382	6.19187	21.3675	1.82494	8.57836	9.03226	9.94164	7.94104	4.0675	2.04065	10.0321	5.74064	8.82912	11.4382	19.3067	27.6795	30.0198	4.86067	48.1131	4.72184	0	8.56575	0.168575	26.5059	12.7222	8.61203	20.5842	9.72669	12.5803	16.4868	4.94118	4.26217	39.6083	3.68885	0	3.5473	21.8265	25.6795	5.06925
miR-4772-3p	12.6348	0	35.5855	9.70857	18.2446	2.64548	3.05679	4.13945	15.8925	0	22.3555	20.8331	26.6767	3.24184	8.39482	26.3574	24.8959	22.4355	2.29625	9.90584	35.5855	6.21364	5.84062	1.8057	13.5587	2.16239	25.2956	19.5939	1.38157	8.09161	11.6938	32.6761	18.0365	4.25879	27.4885	7.02156	11.4438	24.8603	3.2786	15.177	4.91847	0.434996	9.75507	21.2445	6.2524	4.14757
let-7f-2-3p	12.8091	0.420105	40.9345	16.1121	2.28057	8.81828	19.6508	40.9345	7.22385	40.8272	1.59682	23.2841	0.420105	4.32245	6.80661	2.9286	4.0813	14.2274	5.54928	27.5641	14.4037	20.8601	9.14184	27.7626	14.3262	5.94657	18.3814	8.39737	15.7499	4.0458	9.7448	4.82106	12.1868	14.5509	19.4534	16.3836	6.01283	1.85294	21.3109	19.6191	4.30366	3.04497	8.86825	5.23836	29.9222	7.8343
miR-3615	13.4694	0	40.5984	2.68535	9.65891	4.40914	6.11358	0.459938	26.6251	17.9334	2.50929	39.5217	10.2926	11.8867	7.94104	23.5915	26.5285	8.57293	4.78386	20.4577	11.0146	14.8684	15.9982	3.83711	15.8611	15.3169	2.19228	10.6876	37.3024	6.23728	0.779584	6.02633	9.58698	19.5195	40.5984	28.3788	0	11.2721	18.0323	15.177	12.6036	21.7498	5.67568	1.16408	14.5145	16.8207
miR-33b-5p	13.583	0.460841	54.1155	24.9944	8.31739	15.8729	3.05679	40.7046	18.9884	10.8745	5.01857	13.7866	6.30158	0.86449	2.04198	5.6945	4.0813	16.0514	10.9072	4.52223	1.27091	14.2026	11.9352	49.2053	10.233	21.0833	15.0087	0.508932	27.9078	4.88868	8.96522	38.7024	20.4739	10.2921	2.9603	3.51078	54.1155	12.5074	20.6551	5.92274	9.52954	7.82992	11.5287	9.31265	18.9805	0.460841
miR-3182	14.0646	0	72.6443	26.0272	11.0004	3.52731	5.6769	12.8783	7.63664	7.44047	11.634	33.7007	8.4021	10.59	9.98302	3.5794	7.34635	11.1266	0	9.69049	33.4673	17.0875	19.0455	21.8941	7.67474	26.309	24.4524	16.2858	34.263	17.0261	2.72854	1.60702	2.59986	6.38819	1.6916	1.75539	51.9819	0.617648	1.31144	3.33154	34.1219	72.6443	3.36993	6.40245	10.7184	5.76051
miR-6887-3p	14.5006	0	69.587	2.06565	8.854	0	3.05679	15.178	20.6396	18.5058	2.05305	1.83822	9.87247	3.89021	2.94953	5.2064	5.30569	22.2531	0	26.4873	1.69455	8.4328	4.57092	17.3799	22.5126	7.56836	0.337274	59.7995	64.1049	4.38295	5.45709	26.9176	5.84968	15.9705	7.18929	11.1175	12.9955	7.7206	51.1461	1.48068	8.91473	6.52494	30.8615	3.20122	19.6504	69.587
miR-454-3p	14.8303	0	79.9132	5.99039	2.28057	22.0457	79.9132	5.74923	13.2093	0.381563	5.01857	4.28918	30.0375	1.29674	10.4368	0.8135	14.6927	1.27682	5.16657	26.0567	35.5855	1.10958	2.79334	27.7626	35.048	6.66736	13.9969	9.92417	33.7104	2.0229	61.1973	1.33918	4.71224	12.0666	0	20.7721	3.49132	22.2353	10.8194	7.40342	18.4443	0	7.0946	0.873061	67.2133	2.76505
miR-887-3p	15.2674	1.30499	34.2829	10.948	26.6961	19.8411	27.9478	7.12905	29.9274	19.0781	5.93104	14.3994	19.1148	5.61919	15.4283	10.9009	34.2829	11.6738	9.56773	18.5196	23.7237	24.8546	14.2206	6.09424	18.1635	16.3981	4.21593	7.88844	20.4473	21.0719	15.5917	12.0527	27.136	28.0371	7.61219	10.5323	5.6249	10.6544	1.96716	12.5858	19.0591	1.30499	15.6081	9.60367	13.8446	21.1987
miR-545-3p	15.3082	0	41.7568	9.08887	17.3055	29.5412	0	20.9272	22.2907	31.6697	14.8276	15.0121	18.0645	4.10633	22.2349	17.0835	11.4276	9.66734	20.6663	23.2572	5.93092	19.3067	8.38002	41.7568	16.117	0	38.6179	1.27233	10.4999	12.306	21.4386	12.0527	23.2362	12.7764	10.1496	13.458	15.9049	1.54412	17.7044	5.18239	20.5961	0	17.5591	12.2229	25.2329	7.8343
miR-16-2-3p	15.3668	0	151.529	28.7126	24.4156	8.37736	151.529	5.28929	10.3198	10.1114	31.7083	40.1344	13.6534	9.07715	11.7981	0.1627	3.26504	2.00643	1.14813	0.646033	5.50728	6.43556	65.5165	8.35136	2.55825	34.9586	7.25139	7.88844	0	8.76591	0	3.74971	17.549	8.51759	1.2687	11.7026	28.1245	5.25001	3.93431	21.4699	19.9813	13.4849	4.43412	10.7677	10.7184	0.23042
miR-215-3p	15.6696	0	269.51	4.33787	269.51	0	0.436684	14.0281	26.0059	0.190781	44.939	2.75733	5.46137	2.80959	3.63019	44.0917	64.0765	7.29611	3.25303	7.75239	0	0.665747	10.9194	24.377	9.97716	0	0.843185	0	0.276314	8.09161	0	1.74094	4.54975	4.61369	1.6916	33.645	3.87924	1.69853	1.6393	0	23.6701	38.2796	0	0.873061	1.7864	0
miR-154-3p	16.062	0	74.5602	15.4924	7.37833	40.1232	8.73369	34.9553	15.4797	24.6108	3.87799	33.7007	21.0053	6.91592	19.7392	3.254	5.30569	11.4914	0	5.8143	74.5602	11.5396	30.4728	40.4025	6.65144	24.8675	10.9614	1.52679	7.46049	2.36005	24.9467	7.90118	13.9742	15.2607	6.76639	13.458	29.0943	3.24265	8.52435	22.2103	7.0703	13.9199	4.61149	23.2816	19.4271	8.29514
miR-374a-3p	16.562	0	85.5373	44.205	4.82945	85.5373	18.3407	32.8856	2.27035	18.8873	2.96552	13.4803	10.9227	12.319	12.9326	0.9762	0	16.5986	4.97522	4.95292	19.0637	10.2081	26.9176	37.4683	8.44221	22.8853	28.1624	1.27233	1.9342	9.27163	78.738	3.6158	10.8869	21.294	2.5374	7.60669	46.5509	1.69853	22.6223	8.14376	0.614809	0	9.40034	14.842	27.9125	2.99547
miR-200a-5p	16.7561	0.423637	146.289	17.9712	123.419	5.29097	146.289	25.5266	17.9564	9.92063	13.687	9.19109	4.62116	8.86102	0.907548	1.627	6.12195	10.5794	9.95044	3.23016	0.423637	3.77257	56.6286	9.93135	3.0699	36.5804	1.3491	7.37951	2.21052	9.60878	8.57542	17.1416	31.8483	6.38819	10.1496	4.68104	18.6204	1.38971	3.2786	7.40342	11.9888	20.0098	15.076	5.82041	5.5825	6.45177
miR-545-5p	16.8166	0	88.8717	30.1585	6.43927	47.6187	19.2141	68.7608	5.98548	38.1563	33.077	9.49746	6.93174	9.72551	12.025	3.0913	4.48943	4.74247	14.5429	5.8143	1.27091	23.9669	10.9194	9.70564	2.30242	75.143	88.8717	4.58038	2.76314	13.486	11.304	6.42808	7.96207	15.9705	9.30379	3.80334	17.0687	8.64707	5.57361	8.8841	13.2184	0	11.5287	16.5882	31.7086	1.84336
miR-369-3p	16.8958	0	79.7993	18.7974	14.6225	41.8868	36.2448	79.7993	8.04943	22.5122	3.19364	39.2153	10.5026	11.4545	30.8566	1.627	2.44878	9.12013	5.93199	4.73757	37.2801	16.6437	49.2643	9.47993	0.255825	21.2635	3.37274	0.254466	6.63155	7.58588	45.2159	12.3205	22.4238	32.6507	9.72669	4.9736	26.5728	2.625	12.7865	23.6909	2.76664	0	4.07939	16.8792	15.8543	0.921682
miR-32-3p	17.0077	0	73.3886	24.7878	12.0736	19.8411	55.4589	24.3767	4.54071	21.3675	16.6525	18.3822	15.5439	23.3412	2.49576	3.9048	1.63252	9.66734	24.6847	13.136	12.2855	6.21364	73.3886	26.1827	13.3029	43.9685	19.2246	7.37951	6.07892	13.8232	28.4548	10.8474	7.14961	25.1979	7.18929	7.89925	32.7796	0	23.278	13.3262	3.68885	0	14.7213	23.5726	17.4174	2.07378
miR-576-5p	17.0347	1.85294	58.8721	26.0272	4.6953	7.93645	17.4674	58.8721	8.66862	26.9002	8.66844	19.6077	12.8132	9.07715	26.9995	3.5794	2.85691	12.4034	2.67896	6.46033	24.571	29.7367	39.6146	33.6312	14.582	24.1467	34.5706	10.6876	27.9078	3.03435	12.4733	4.41931	9.42449	16.3254	5.9206	26.0383	12.2196	1.85294	40.9824	28.133	9.22213	21.7498	5.32095	10.1857	26.5727	3.45631
miR-24-2-5p	17.0556	4.96622	32.5582	10.5348	21.8667	9.25919	20.0875	13.1082	20.846	16.0256	6.15916	9.49746	32.5582	12.7512	16.5627	25.0558	28.161	10.0321	7.65418	31.6556	11.4382	27.9614	20.0613	11.7371	8.95386	18.5605	11.8046	12.7233	16.3025	12.8117	5.45709	14.0614	18.199	12.7764	23.6824	28.3788	7.37056	31.5	12.1308	28.133	30.1256	10.4399	4.96622	23.5726	8.932	29.4938
miR-877-3p	17.1079	0.440914	68.7058	1.65252	11.9395	0.440914	14.8473	11.4985	8.66862	21.5583	11.8621	8.27199	24.3661	12.5351	2.72264	12.2025	11.8358	12.4034	14.5429	31.871	1.69455	33.0655	1.52364	15.3485	9.97716	40.5448	0.674548	68.7058	50.8418	23.2634	9.7448	16.7398	2.92484	36.9095	24.9511	5.8513	1.74566	14.2059	2.29502	32.9452	30.1256	4.78495	20.5743	3.49224	17.4174	52.075
miR-543	17.1987	0.456234	65.8695	4.33787	6.03682	28.6594	47.1619	26.9064	11.971	38.7286	0.456234	65.8695	11.3428	10.1578	9.30236	4.881	15.1008	4.19526	2.48761	11.8439	55.4965	14.8684	20.5691	35.2112	15.3495	19.4615	5.56502	1.27233	47.2498	4.55153	15.5917	2.54445	8.28705	36.1997	6.3435	13.1654	31.8098	4.01471	19.9994	13.6963	1.53702	21.3148	6.73987	14.842	14.5145	9.90808
miR-485-3p	17.4102	2.67896	65.2401	10.948	18.2446	7.93645	15.2839	8.27889	16.5117	11.4469	12.5464	18.6886	11.973	12.319	32.2179	9.2739	18.3659	7.47851	2.67896	18.3043	65.2401	21.9697	10.1576	16.477	13.5587	17.2991	6.23957	16.5403	40.6182	15.8461	31.9629	12.7222	9.58698	11.7117	21.9908	25.7457	18.0385	12.6618	4.91789	33.6856	11.9888	29.5797	7.0946	20.3714	20.3203	19.8162
miR-338-5p	17.7868	0	60.0348	18.1777	39.7088	0	16.594	37.255	40.4536	15.0717	59.3104	34.0071	12.1831	5.83531	4.31085	14.3176	24.4878	22.9827	1.33948	2.58413	10.1673	5.76981	34.2819	4.28854	17.3961	42.3468	60.0348	7.88844	9.94732	8.93448	5.84688	12.0527	16.2491	23.0685	26.2198	23.4052	12.6075	14.3603	8.19649	4.44205	5.84069	3.04497	15.9628	32.5943	8.0388	3.22589
miR-144-3p	17.8379	0	135.222	91.0953	22.4033	82.8918	24.891	135.222	35.5001	36.63	3.64987	0.30637	0.420105	12.319	29.9491	0.4881	0	0	0.382709	1.9381	0.423637	25.2984	71.3571	36.5654	0	13.5149	8.93776	0.254466	0	2.86578	1.94896	0.267837	46.31	42.9428	0	0.292565	18.4264	0.463236	0	3.33154	1.53702	0.434996	4.78885	1.16408	7.8155	0
miR-30a-3p	17.9913	0.90285	46.7249	4.33787	18.2446	33.0685	19.6508	16.3278	27.0378	38.9194	9.58091	2.75733	17.0143	14.6963	5.44529	19.3613	3.26504	28.2724	21.6231	16.1508	8.04911	13.093	46.7249	0.90285	17.6519	16.5783	1.68637	10.1786	7.18417	13.486	6.62646	7.90118	33.7982	36.5546	36.7923	39.2037	14.3532	1.2353	16.393	18.5086	17.2147	38.2796	13.4797	29.6841	27.2426	5.06925
miR-489-3p	18.3878	0	230.582	4.33787	87.1984	1.32274	43.6684	11.4985	2.27035	16.0256	2.05305	3.37007	24.3661	11.8867	2.04198	4.2302	9.387	14.7746	230.582	18.5196	20.3346	15.756	2.03152	44.6911	16.117	7.56836	0	9.16077	23.2104	27.6463	3.50813	5.0889	5.5247	4.61369	38.9068	2.63308	24.0513	8.18384	1.31144	4.81222	1.84443	4.34996	14.3666	2.9102	7.1456	7.37346
miR-616-5p	18.6208	5.55883	37.2688	19.4171	10.1955	14.9911	7.42363	17.7076	16.5117	25.7555	30.5677	17.4631	27.937	6.91592	16.5627	13.3414	12.652	10.5794	13.9689	28.8561	16.0982	18.6409	24.1243	15.3485	16.6286	15.1367	37.2688	35.6252	30.1183	5.56298	20.2692	21.5609	13.6493	13.8411	14.8015	26.3308	16.2928	5.55883	13.4422	16.2875	15.0628	33.9297	25.7179	15.4241	27.6892	15.4382
miR-584-5p	18.7998	0.337274	69.3549	19.2106	1.47567	5.73188	6.11358	15.8679	18.5756	7.63125	2.28117	38.2962	31.0878	0.432245	9.52925	8.7858	13.4683	19.1523	21.049	3.01482	4.66001	21.5258	22.8546	10.6085	9.46551	29.913	0.337274	2.29019	69.3549	4.88868	3.50813	53.2995	18.0365	18.8097	37.6381	30.7193	3.1034	41.3824	29.5074	31.0944	25.822	3.47997	15.2534	11.9318	68.9997	18.2032
miR-378d	18.8931	0.93906	67.9733	15.699	0.93906	3.52731	5.24021	42.3143	26.0059	14.8809	7.52786	41.0536	21.2153	6.48368	6.57972	11.5517	19.9984	14.7746	22.3885	27.5641	9.32002	15.756	22.0928	13.9942	22.0009	6.66736	19.2246	9.6697	67.9733	10.4517	24.5569	16.0702	14.2992	29.4566	19.4534	36.8632	22.3057	12.6618	18.3601	12.2156	6.14809	22.1848	31.2162	13.3869	23.4465	24.8854
miR-381-3p	18.9541	0	88.9638	24.5813	1.60982	2.64548	6.55026	50.1333	11.7646	36.8208	0	31.8625	26.0465	10.8061	49.4613	2.9286	4.48943	19.3347	7.27147	18.3043	88.9638	4.43832	1.2697	52.591	14.8378	4.86537	9.61231	5.34378	29.013	10.7888	62.7565	0.535674	22.7488	18.8097	10.9954	12.2877	51.206	8.9559	8.52435	8.8841	15.6776	7.39493	0	17.7522	29.029	13.134
miR-153-3p	19.0442	0	80.2073	20.45	8.45154	27.3367	56.769	8.9688	5.15989	7.44047	12.3183	7.65925	5.67142	9.72551	48.3269	29.286	2.44878	25.1716	34.4438	27.7794	7.62547	24.8546	24.3782	30.2455	27.1174	5.22577	0.505911	2.03573	5.8026	4.0458	45.6057	7.90118	11.5369	80.2073	11.4183	2.04795	17.8445	0	18.688	2.5912	2.15183	13.0499	73.6065	10.4767	50.6891	1.84336
miR-135a-5p	19.0574	0	190.831	5.78383	42.3919	7.05462	190.831	34.0354	23.5291	4.96031	2.05305	19.914	8.19205	34.1474	66.0241	17.897	21.6309	11.4914	0.191355	6.24498	3.3891	16.6437	8.8879	4.51425	42.4669	18.2001	1.18046	61.8352	0.828943	12.6431	8.18563	8.43686	40.9478	26.9724	3.3832	2.34052	7.1766	8.49266	3.2786	1.11051	21.5183	0	3.5473	0.873061	10.9417	5.29967
miR-409-5p	19.6828	2.59347	99.5548	14.0464	13.8176	47.6187	5.24021	16.5578	18.9884	11.8284	9.80903	26.9605	24.9963	2.59347	32.4448	14.9684	22.4472	8.20812	4.78386	9.90584	99.5548	7.76705	19.2994	32.954	10.7446	4.14458	10.7928	11.1965	34.5393	15.0032	41.3179	9.64212	18.0365	16.6803	19.0305	22.8201	32.0038	14.978	5.24575	20.3594	13.8332	30.0147	6.03041	30.2661	11.3883	23.5029
miR-376a-5p	19.8784	1.53084	109.142	22.5156	17.4397	61.7279	43.6684	41.8544	9.907	16.9795	9.80903	13.1739	11.1328	5.18694	22.008	4.881	8.57074	8.93773	1.53084	9.2598	77.102	21.5258	18.7916	26.1827	11.5121	27.5704	36.0883	2.79912	7.7368	18.5433	109.142	14.3293	23.7237	14.196	5.9206	10.8249	24.6332	5.40442	2.95074	18.8787	12.911	3.91496	2.83784	17.4612	18.5339	12.6731
miR-191-3p	20.0608	2.20457	92.4505	17.558	23.879	2.20457	12.6638	4.13945	9.28781	20.4136	13.4589	19.6077	41.1703	11.2384	6.35283	41.1631	13.0602	16.0514	2.87032	39.1927	6.7782	12.2054	17.2679	8.35136	12.7912	10.4515	12.6478	34.0984	23.2104	8.09161	7.79584	19.4182	12.6743	14.9058	33.4091	92.4505	3.87924	45.3971	24.5895	46.2714	18.7517	16.9648	17.2044	14.842	9.1553	44.7016
miR-652-3p	20.1497	0	80.1885	64.0352	34.4769	14.9911	56.769	17.9376	42.7239	0	16.1963	3.67644	0	0	8.6217	6.3453	28.9773	6.5665	6.88876	3.66085	42.7874	0	1.52364	57.1053	24.0475	80.1885	1.3491	11.7054	20.7236	16.0146	15.2019	7.36551	13.1618	5.67839	0	65.5345	24.0513	6.02207	7.86863	18.8787	63.3253	0	50.7264	9.02163	12.0582	0.23042
miR-143-5p	21.2063	0	108.362	10.5348	0.134151	24.6912	76.4197	32.8856	40.8664	11.2561	0.684351	10.4166	35.919	0.216123	5.2184	1.1389	1.63252	48.5191	4.59251	39.8387	77.102	51.0406	1.52364	29.3426	63.1887	7.20796	8.26321	7.12504	30.9472	1.01145	108.362	0	43.7101	5.32349	15.2244	9.06951	2.13358	22.853	7.21291	2.22103	5.84069	0.869992	1.06419	15.7151	11.6116	38.9411
miR-3940-3p	21.6169	0.440914	114.383	9.08887	19.452	0.440914	3.05679	2.75963	29.1018	18.8873	19.6181	24.2032	25.6264	27.2314	4.53774	24.405	21.6309	10.397	38.4623	35.3165	9.32002	21.5258	23.1085	10.6085	30.9548	14.9565	2.52956	29.7725	47.8024	10.1145	13.2529	43.3896	23.0737	6.74309	25.7969	33.0598	6.98264	20.228	18.0323	114.383	25.2072	19.5748	28.7331	10.7677	5.8058	19.5857
miR-323b-3p	21.6347	2.86172	69.9001	12.807	24.6839	19.8411	10.0437	7.35902	13.8285	2.86172	12.3183	13.1739	61.7555	32.4184	10.2099	3.0913	15.9171	4.74247	8.61095	17.2275	69.9001	15.5341	12.4431	8.35136	22.7684	27.5704	6.40821	32.5716	46.4208	21.0719	25.7263	9.77604	24.0487	16.3254	15.2244	62.3163	11.6377	40.6104	3.93431	26.2821	3.07404	61.7694	5.49831	47.4363	12.0582	30.6459
miR-200c-5p	21.7632	5.30569	74.673	64.0352	22.5374	6.61371	74.673	27.3663	11.1454	13.5455	40.1486	20.8331	28.1471	21.3961	9.30236	13.3414	5.30569	20.6115	20.0922	27.1334	6.35456	30.6244	31.9964	23.0227	13.3029	18.9209	44.0143	39.6967	9.94732	22.7576	24.1671	5.35674	16.7366	25.1979	12.687	25.4531	14.5472	18.2206	17.0487	16.6577	15.985	6.95993	20.7517	18.3343	22.5533	8.29514
miR-642a-3p	22.1323	0.873061	69.6304	11.7742	31.2573	4.40914	24.4543	0.919877	47.6774	8.2036	13.0027	17.4631	11.5529	19.0188	9.52925	23.4288	37.9561	22.9827	28.7032	15.2894	15.2509	24.4107	36.8213	2.25713	60.1188	9.37035	25.8015	37.9154	12.4341	6.57443	14.8121	55.0405	35.5856	6.38819	21.145	69.6304	18.0385	20.3824	28.5238	7.03325	6.7629	68.2943	16.3176	0.873061	4.466	19.8162
miR-129-2-3p	22.634	0.206565	170.612	0.206565	7.51248	1.32274	18.3407	9.88868	35.0873	19.2689	8.44033	20.2204	29.4074	9.07715	2.04198	35.4686	27.3447	25.7188	20.0922	24.1186	10.5909	94.5361	36.3134	12.6399	70.8634	4.14458	1.18046	2.54466	4.14472	48.3811	5.0673	170.612	59.7968	21.294	10.1496	18.139	13.5774	11.8897	11.1472	9.25428	15.985	3.04497	13.8345	0.582041	6.0291	23.9637
miR-10a-3p	23.0471	0.4229	96.823	16.5252	25.0863	31.3049	79.4765	90.8378	9.7006	3.0525	5.01857	33.3943	31.928	0.86449	5.89906	7.1588	2.44878	38.8518	48.604	1.72275	39.8219	24.1888	17.5219	25.0541	18.931	10.0911	35.2451	4.83485	1.38157	7.08015	17.1508	96.823	13.8118	41.8781	0.4229	8.19181	2.32755	8.02942	55.4083	29.6137	10.1443	13.0499	12.4155	9.31265	44.4367	11.9819
miR-98-3p	23.2921	4.07321	210.422	5.16413	9.92721	11.0228	37.9915	210.422	4.54071	59.5238	11.634	14.093	7.77195	25.5025	9.98302	6.6707	11.8358	10.0321	16.4565	34.8858	4.23637	45.4927	28.6952	31.8255	10.233	6.12676	7.92594	19.5939	21.5525	6.743	17.9304	18.2129	7.63709	19.1646	23.6824	28.6714	4.07321	6.02207	13.7701	39.9785	18.4443	14.3549	10.9966	8.43959	12.2815	88.0206
miR-154-5p	23.5777	0	81.8563	8.05605	16.7689	60.4052	51.9654	35.1853	15.8925	29.1895	8.21221	35.5389	20.1651	1.51286	38.117	5.6945	13.0602	15.869	0.574064	17.4429	81.762	25.5203	22.3467	44.2397	15.6053	24.5071	0	0.254466	24.592	17.7004	81.8563	16.2041	29.7359	12.4215	18.6076	20.7721	28.7064	17.603	5.57361	14.8068	22.7479	27.4047	5.85304	36.6686	21.6601	23.042
miR-7974	23.9025	0.873369	114.947	92.7478	9.65891	3.96822	0.873369	25.0666	4.54071	23.0845	25.7772	10.7229	19.955	26.5831	2.26887	23.1034	4.89756	12.4034	10.1418	12.49	9.32002	3.32874	6.3485	3.6114	6.90726	37.8418	62.733	1.27233	114.947	8.93448	39.7588	10.3117	7.14961	1.0647	39.7526	9.36207	49.2664	34.4339	6.22933	15.5472	78.3881	29.1447	36.1825	25.0277	16.3009	66.3611
miR-551a	24.1013	1.51286	168.517	19.4171	22.6716	7.93645	11.3538	27.1364	28.4826	6.29578	39.9205	6.43377	28.1471	1.51286	55.5873	15.4565	23.2634	15.869	10.9072	24.7646	24.1473	23.0792	3.8091	6.31995	13.8145	26.309	39.1238	46.3128	23.2104	5.56298	15.5917	29.0603	19.9864	3.90389	40.1755	168.517	22.6936	9.57354	1.6393	21.8401	10.1443	69.5993	13.8345	32.5943	4.6893	15.6686
miR-136-3p	24.1098	0.926472	123.015	24.3747	18.3788	123.015	37.5548	18.8575	15.0669	35.1038	12.7745	26.3478	27.7269	8.6449	39.0245	11.7144	16.7333	14.2274	0.956773	18.5196	54.2256	13.093	28.9492	46.7225	8.44221	41.0854	15.1773	8.39737	11.6052	6.57443	58.8586	17.4094	25.9986	30.8762	13.5328	15.7985	44.2234	0.926472	4.91789	23.6909	13.5258	19.1398	6.38514	27.0649	31.262	19.8162
miR-374b-3p	24.5715	4.48943	84.6422	31.6045	9.92721	14.1092	21.8342	34.9553	5.77908	28.6172	38.5518	26.9605	29.4074	19.8833	17.0165	7.4842	4.48943	10.0321	15.4997	28.8561	13.98	15.5341	31.4886	84.6422	13.0471	34.9586	56.8307	6.10718	35.3682	8.09161	73.6707	11.517	14.7867	21.294	12.687	20.7721	16.4868	11.1177	27.5402	30.7242	14.7554	5.65494	45.5828	36.6686	34.3882	33.8718
miR-767-5p	24.8947	0	354.375	0	0.268303	0	6.55026	0.229969	0.412792	21.1767	0	0	0	1.72898	0	0.1627	0	0	0	0.430689	97.8602	1.55341	0	0.451425	2.0466	95.3252	0	52.1655	0	78.7246	0	0	0	0	4.229	352.248	0	0.308824	0	0	0	0	354.375	0	0.2233	0
miR-127-3p	26.1761	0.669592	86.724	12.1874	0.804909	14.1092	16.1573	7.35902	23.1163	41.5903	23.0398	29.4115	40.5402	17.5059	29.0415	27.0082	28.9773	9.48494	4.2098	36.1778	72.8656	26.8518	13.2049	42.8854	8.95386	24.6873	17.0323	11.451	7.18417	36.2436	31.9629	0.669592	18.524	25.1979	5.0748	55.0022	19.7841	45.8604	6.88505	38.1276	25.822	59.1594	9.40034	86.724	16.0776	59.2181
miR-505-5p	26.1781	0.229969	163.08	61.3499	83.1739	41.005	118.341	0.229969	35.9129	94.6275	18.0212	1.53185	2.94074	43.6567	0.907548	0.6508	4.89756	8.02572	10.9072	18.9503	3.81274	4.43832	12.9509	22.3455	3.58154	163.08	5.39638	15.7769	15.1973	8.59733	16.7611	8.16902	19.8239	1.4196	47.3648	5.26617	51.9819	3.08824	0.655719	27.0225	17.2147	36.1046	51.0811	2.03714	35.0581	2.3042
miR-370-3p	26.5164	0	127.235	7.02322	52.9898	16.3138	13.1005	9.19877	21.6716	28.4264	17.7931	12.5612	41.8005	48.8437	0	10.9009	13.8764	15.869	6.88876	17.6582	32.1964	60.1392	10.1576	5.19139	14.8378	20.3625	5.22775	57.2548	42.8287	8.76591	37.8098	35.3545	57.8469	20.2293	28.7572	38.6186	4.46113	127.235	10.1636	62.1887	19.3665	9.56991	20.0422	20.3714	4.466	51.8446
miR-214-5p	27.2957	1.51773	207.54	40.0737	30.5865	13.6683	24.891	11.7284	7.43025	12.21	41.2892	9.19109	44.5312	20.0994	2.49576	73.215	6.12195	8.02572	13.5862	15.0741	8.89638	14.8684	29.2031	22.3455	11.0005	30.2734	1.51773	11.7054	16.8552	12.6431	35.8609	34.5509	58.6593	4.25879	25.374	20.187	207.54	59.1398	1.6393	55.1555	30.1256	29.5797	2.30574	53.2567	8.0388	14.5165
let-7g-3p	27.8652	3.67408	71.7803	19.8303	35.416	10.5819	34.4981	37.255	17.9564	40.6364	30.7958	14.3994	41.3804	3.67408	27.4533	31.4011	18.774	43.7766	8.61095	64.3879	4.23637	45.2708	39.1068	44.2397	22.5126	16.7585	8.26321	21.8841	29.842	18.3747	11.6938	71.7803	31.8483	19.1646	21.9908	50.6137	14.5472	20.0736	16.0651	45.531	31.9701	7.82992	14.1892	38.7057	38.8542	32.0284
miR-627-5p	27.9329	0	104.218	58.0448	30.4524	25.1321	62.4459	13.1082	11.1454	25.9463	53.8356	21.4459	50.8327	38.6859	7.26038	9.9247	11.8358	11.8562	1.33948	33.5937	6.35456	21.5258	33.5201	25.2798	1.0233	31.3546	104.218	36.1341	26.2499	32.8721	16.7611	36.2919	0.162491	18.4548	31.2946	4.68104	90.3864	0	1.31144	29.6137	36.8885	63.9444	24.1216	5.82041	44.2134	11.7514
miR-134-5p	27.9884	2.62288	71.2891	9.70857	32.4647	23.3684	29.6945	8.27889	16.9245	12.21	39.9205	37.3771	35.2888	52.5178	13.1594	19.524	45.3025	9.30254	12.6294	14.8588	67.782	24.4107	32.2504	8.57708	14.0704	50.8161	11.2987	48.094	71.2891	32.7036	36.6404	16.7398	23.0737	23.0685	28.7572	31.0119	11.0558	52.8089	2.62288	48.4924	29.2034	11.3099	27.4916	26.7739	20.7669	39.8627
miR-382-5p	28.2033	4.19526	160.135	20.45	12.2078	48.5005	57.2056	12.6483	17.75	27.0909	11.8621	59.1294	10.5026	20.3155	45.1505	10.5755	24.8959	4.19526	13.5862	15.9355	160.135	11.3177	51.0419	43.3368	10.7446	70.638	31.5351	5.85271	20.4473	7.24873	88.093	12.8562	8.12456	14.196	19.8763	25.1606	36.077	4.78677	11.1472	29.6137	7.0703	54.3745	8.15879	41.9069	20.3203	6.68219
miR-27b-5p	28.511	0.969811	96.0705	48.7494	58.6242	19.4002	96.0705	7.35902	20.846	33.9591	34.9019	39.5217	49.9925	35.6602	31.7642	30.913	28.9773	29.002	34.6352	8.82912	19.4873	21.7478	51.2959	75.1623	6.65144	54.6003	40.8102	31.8082	18.2367	59.6756	40.9282	1.20527	40.1353	3.19409	20.2992	8.77694	0.969811	15.4412	2.29502	33.6856	26.1294	22.6198	2.30574	9.60367	6.4757	3.22589
miR-26a-2-3p	28.5658	2.55825	324.432	31.8111	11.2687	25.573	46.2885	56.5724	16.5117	14.4994	12.5464	32.4752	22.8957	23.3412	30.8566	21.6391	3.67317	21.5235	16.2651	7.75239	7.20183	14.6464	62.4692	17.1542	2.55825	18.2001	16.1892	5.08932	5.8026	10.9574	49.5036	20.0878	13.4868	47.9114	16.4931	25.1606	37.6287	11.8897	24.5895	23.6909	4.61107	29.1447	17.3818	20.0804	6.4757	324.432
miR-874-5p	28.5782	3.25303	135.67	6.19696	22.9399	11.9047	3.93016	19.5474	17.5436	8.77594	22.5836	24.2032	48.102	11.2384	19.0585	35.4686	31.8342	8.57293	3.25303	13.9974	17.7928	27.7395	5.84062	15.5742	27.3732	22.3447	8.43185	56.4914	135.67	16.1832	10.1346	40.1755	33.7982	12.0666	41.4442	14.9208	3.49132	87.706	40.6546	45.531	61.7883	29.1447	15.6081	38.9967	58.5046	52.3054
miR-628-5p	28.9274	5.73188	58.7708	14.253	24.1473	5.73188	21.3975	39.3247	38.3896	30.9066	21.2149	40.7472	23.5259	21.6123	45.8312	28.1471	58.7708	11.8562	25.8329	29.5022	35.5855	33.7312	21.077	16.0256	36.0713	51.3567	20.4051	38.1699	12.1578	37.2551	8.96522	23.7036	34.9356	30.5213	20.7221	54.1245	6.01283	55.2795	47.8675	25.1716	32.2775	9.56991	28.7331	30.5571	11.165	41.2453
miR-369-5p	29.3756	1.11051	102.097	26.2338	18.3788	54.6733	45.8518	28.9761	21.4652	19.2689	23.7242	31.8625	42.6407	15.5608	48.1	16.4327	25.3041	7.29611	17.6046	23.6879	102.097	13.9807	24.6322	48.3025	11.5121	46.4913	2.19228	2.79912	42.2761	30.8492	46.3852	19.2842	27.136	11.7117	28.7572	45.055	34.9132	35.5148	9.18007	1.11051	15.3702	58.2894	11.5287	51.8016	27.9125	47.0058
miR-29b-1-5p	29.4623	0	126.815	20.8631	46.6847	13.6683	45.4152	13.7982	5.36629	35.6761	47.6764	60.3549	25.8365	62.6755	0	27.8217	6.93821	5.28968	16.0738	6.89102	23.7237	33.2874	27.1716	2.93426	2.30242	43.2477	126.815	23.9198	0.828943	6.40585	12.8631	6.96376	33.9607	51.4604	56.2457	39.7888	46.357	11.1177	6.88505	51.8239	23.9775	15.2249	59.9494	51.8016	65.8735	0.921682
miR-330-3p	29.6826	0.50788	118.072	23.5484	30.4524	11.9047	45.4152	7.58898	72.2385	3.62484	36.4987	18.3822	34.0285	6.26755	32.6717	18.0597	52.2407	10.0321	10.3331	46.7297	7.62547	33.9531	0.50788	26.4084	43.2344	33.8774	11.4673	118.072	55.8155	1.18003	2.72854	58.3884	25.3486	22.0038	60.0518	60.2684	3.87924	44.0074	18.3601	22.2103	38.4256	0.869992	33.8767	29.6841	13.398	50.6925
miR-376b-3p	29.7429	1.14813	168.87	27.2666	20.5252	168.87	40.175	45.074	26.0059	34.1499	2.05305	5.51466	50.2026	13.3996	63.9821	11.7144	13.4683	10.2146	1.14813	10.1212	69.9001	19.7505	29.9649	55.0739	13.5587	48.1131	10.9614	3.56252	3.31577	15.1718	90.8215	3.21404	29.4109	22.3587	12.687	24.868	90.3864	13.4338	7.21291	31.4645	19.0591	16.5298	9.57771	37.8326	31.4853	25.3463
miR-629-5p	29.7519	1.0647	126.85	39.0408	16.9031	10.141	13.1005	5.28929	21.8779	23.6569	22.3555	49.6319	19.1148	7.13204	32.8986	19.524	17.9577	17.1459	36.5487	36.6085	22.4528	37.2819	42.6619	126.85	18.4194	55.5013	14.8401	21.6296	56.9208	20.9033	64.3157	31.7387	16.4116	1.0647	35.5236	80.7479	22.3057	11.8897	27.8681	45.9012	7.37771	1.73998	44.5186	10.4767	62.0774	8.9864
miR-2355-5p	29.9118	2.1294	121.433	35.3227	16.9031	11.9047	7.86032	78.1895	17.1308	45.4059	30.5677	23.8968	11.3428	10.1578	20.6467	24.0796	14.2846	7.29611	15.117	20.2424	49.1419	31.734	17.2679	121.433	10.4888	43.4279	35.2451	12.7233	75.1575	9.94593	105.244	25.5784	16.2491	2.1294	35.9465	39.4963	34.1373	21.1544	6.88505	30.7242	28.2812	23.4898	13.125	28.229	34.6115	44.0103
miR-210-5p	29.94	0.440914	122.084	8.67574	38.5015	0.440914	8.73369	4.36942	35.5001	16.598	26.4616	18.6886	30.4576	11.8867	12.9326	34.8178	29.7935	53.2616	122.084	26.918	6.7782	45.7147	13.7128	36.5654	53.7232	6.48716	25.1269	35.1163	58.3023	7.58588	4.28771	75.6639	27.9485	27.6822	54.1312	47.3955	8.14641	66.5516	21.6387	25.5418	22.1331	32.6247	18.6233	10.1857	27.2426	48.3883
miR-1249	30.2888	1.31005	171.868	6.40352	39.9771	7.49553	1.31005	12.8783	19.814	31.2881	15.2838	52.0829	40.12	30.2572	17.6972	49.9489	50.2	20.4291	21.4317	49.0985	17.7928	20.1943	13.7128	9.25421	22.7684	10.9921	3.54138	40.969	171.868	11.8003	28.065	40.4434	18.199	18.8097	83.7341	38.326	9.89207	38.4486	4.91789	59.9677	23.3627	16.5298	19.6875	38.1237	15.8543	59.4485
miR-1271-5p	31.1748	6.88505	132.532	16.7318	20.5252	35.714	25.3277	8.73883	22.0843	35.2945	26.2334	14.3994	55.6639	15.9931	34.2599	36.9329	29.3854	12.4034	24.4934	35.1011	51.6837	32.6216	10.1576	35.6626	25.0708	50.0953	14.3341	22.1385	48.355	15.1718	30.4038	22.3644	36.8855	18.0999	29.1801	132.532	19.2023	38.603	6.88505	34.0557	22.4405	36.9746	36.0051	25.9008	40.4173	55.9922
miR-671-5p	31.3606	0.191355	113.198	113.198	19.452	29.9821	84.2801	55.4226	71.2065	61.05	21.2149	9.80383	37.1793	33.9312	1.36132	8.9485	11.8358	1.27682	0.191355	19.1656	14.8273	20.8601	33.0122	34.7597	31.7223	32.616	56.4934	26.4644	28.4604	12.9803	15.2019	40.1755	35.0981	9.93718	0.845799	66.7048	89.0286	21.3089	2.29502	19.2489	53.4884	15.6598	37.0693	23.8637	39.9707	6.91261
miR-194-3p	32.6226	0	178.465	59.4908	0.804909	14.1092	168.56	3.44954	45.4071	131.83	16.6525	28.4924	71.838	46.8986	0	0.1627	6.53008	2.37124	0.382709	4.95292	25.4182	15.5341	1.52364	30.0198	41.6994	94.4242	2.19228	14.2501	4.97366	1.18003	2.33875	2.00878	3.41231	7.45289	0	178.465	119.481	0.154412	22.9502	5.92274	22.7479	11.7449	56.0473	3.78326	132.194	0.921682
miR-34a-3p	32.8022	0.337274	85.9311	85.9311	17.8421	40.5641	0.873369	44.1541	31.1658	26.3278	54.7481	15.9312	1.89047	32.6345	79.4104	7.8096	60.8114	8.02572	27.1723	3.44551	34.3146	4.66023	65.5165	85.7708	5.62814	0.720796	0.337274	0.508932	52.776	17.1947	17.5406	31.6047	12.9993	47.2016	73.1616	11.7026	77.7788	30.5736	5.90147	54.4151	53.181	31.3197	13.6571	49.1824	33.0484	61.0614
miR-99b-3p	33.6733	1.14058	231.195	3.09848	21.3301	25.1321	94.7605	8.50886	12.5901	30.9066	1.14058	12.8675	33.8185	6.6998	2.26887	44.7425	6.93821	16.0514	13.0121	21.9651	63.122	34.8408	16.2522	16.0256	18.4194	231.195	5.22775	43.5137	21.5525	44.1667	12.8631	18.7486	65.9714	31.586	70.6242	114.685	23.8573	10.6544	4.59003	20.3594	39.6552	14.7899	17.7365	55.8759	30.3688	65.4394
miR-20b-5p	33.7284	5.2064	141.891	22.7222	19.452	18.5184	57.2056	141.891	9.28781	20.9859	12.7745	29.7179	90.5327	38.2537	26.092	5.2064	26.5285	27.9076	68.8876	27.5641	53.3783	30.8463	49.7722	23.9255	13.0471	67.3944	8.09458	8.14291	12.4341	35.2322	22.2181	28.7925	27.786	65.3015	26.6427	59.9758	11.4438	12.8162	13.4422	63.2992	29.5108	47.8495	27.6689	25.9008	30.8154	11.0602
miR-654-3p	34.5385	2.29502	92.4505	13.0136	23.879	66.1371	45.8518	61.6318	17.75	53.6095	27.6021	7.96562	26.6767	12.319	2.49576	28.6352	13.0602	22.8003	24.6847	14.6434	69.9001	21.9697	61.1995	39.4997	9.72134	91.7213	14.6714	39.4422	15.4736	21.7462	60.028	46.8714	26.9735	16.3254	37.2152	92.4505	57.9947	2.93383	2.29502	57.3765	28.896	35.6697	26.9595	58.2041	65.2036	21.6595
miR-29b-2-5p	34.6347	0.869992	111.42	14.253	51.5142	13.2274	79.4765	25.7566	73.0641	17.1703	13.2308	69.8523	24.1561	9.94164	21.5543	15.9446	111.42	27.7252	29.66	40.4847	36.8564	56.3666	22.6007	21.217	1.53495	13.3347	20.7424	70.7415	64.6576	27.3092	15.5917	6.69592	38.1854	49.331	44.4045	24.5754	9.31019	48.6398	20.983	13.3262	47.9551	0.869992	31.2162	32.8853	44.66	86.8685
miR-1226-3p	34.9628	2.27222	173.364	2.27222	18.3788	5.73188	173.364	38.8648	18.1628	65.6288	17.565	13.7866	33.3984	13.3996	17.6972	19.524	39.9968	6.20169	9.95044	50.1752	16.5219	30.8463	39.3607	20.0884	22.2567	130.824	8.60049	55.4735	52.4997	28.3206	14.8121	18.079	14.7867	77.723	34.2549	65.8271	12.4136	36.2868	14.4258	65.5203	25.5146	13.4849	21.9933	11.9318	35.0581	92.3986
miR-329-3p	35.3036	6.55719	162.253	22.309	24.5497	55.9961	33.188	41.1645	33.4361	11.8284	25.5491	37.0707	46.2116	16.8576	50.8227	25.0558	28.5691	8.57293	8.22824	28.4254	162.253	13.5369	41.1383	63.8766	16.3728	70.9984	16.5264	19.3394	61.3418	13.486	72.5013	15.2667	25.6736	14.196	15.2244	41.5442	39.9562	36.2868	6.55719	37.7574	22.1331	63.9444	24.8311	53.8387	22.33	49.31
miR-454-5p	35.4581	0.680661	95.6339	21.4828	2.41473	21.1639	95.6339	59.792	31.1658	28.9988	1.14058	24.2032	38.2296	33.2829	0.680661	1.7897	11.0195	12.9506	58.3631	69.7715	60.1565	40.3887	3.04728	25.7312	36.3271	39.4636	70.6589	67.9424	89.8022	12.4746	83.0257	1.33918	30.3859	65.3015	52.0167	39.2037	36.6589	43.0809	33.1138	27.3927	37.8108	46.9795	24.6537	17.4612	18.9805	9.21682
miR-181d-5p	35.4738	4.1061	141.698	15.2858	11.537	49.3823	97.8173	28.7462	10.7326	45.7875	4.1061	34.3134	56.2941	14.048	10.8906	34.6551	9.387	16.0514	11.4813	18.0889	76.6783	24.1888	141.698	28.4398	17.6519	141.636	9.27504	19.5939	42.8287	93.5592	54.1811	9.5082	21.7738	52.1702	25.374	33.3524	22.8875	25.3236	48.5232	37.0171	12.2962	6.52494	11.5287	38.7057	55.6017	6.45177
miR-31-3p	35.4824	0.969811	467.62	8.88231	22.2691	10.5819	5.6769	2.9896	26.8314	5.15109	18.4775	5.82103	5.04126	1.08061	44.2429	4.3929	127.337	17.1459	9.37637	5.16826	73.7129	3.77257	3.04728	115.113	67.2819	86.4955	1.18046	4.07145	13.2631	20.229	41.7077	105.26	20.3114	1.4196	30.4488	62.9014	0.969811	12.353	6.22933	26.2821	6.7629	467.62	3.0152	13.0959	5.1359	13.5948
miR-337-3p	36.3476	0	101.354	13.4267	31.928	68.3416	48.0353	55.6526	17.9564	42.3534	21.8992	17.1567	23.5259	33.0667	78.9566	21.9645	34.6911	29.1844	17.9873	8.39843	98.2838	27.7395	47.9946	41.0797	0	50.2755	13.3223	31.5538	9.671	19.2176	84.1951	22.6322	45.4975	16.6803	19.8763	66.7048	56.8309	45.5515	2.95074	53.3046	20.9035	101.354	14.0118	50.9285	28.1358	29.7242
miR-223-5p	38.7386	0	248.74	208.424	17.5738	1.32274	77.7298	11.7284	63.5699	1.14469	122.727	28.186	64.9063	7.56429	32.8986	19.8494	28.5691	6.20169	1.53084	12.7053	94.8947	26.6299	30.7267	4.06283	7.93056	134.789	248.74	29.2636	0	45.3467	16.3713	16.8737	27.136	32.6507	37.2152	4.68104	57.4128	3.8603	1.6393	25.5418	11.9888	10.0049	0.177365	69.5538	15.1844	6.45177
miR-92a-1-5p	38.9535	1.10526	136.62	25.6141	17.8421	19.8411	45.4152	10.5786	20.0204	2.67094	70.7162	1.22548	64.066	17.9382	15.2014	100.06	4.48943	64.0233	59.894	77.9546	17.3691	29.5148	136.62	14.2199	16.6286	46.4913	126.478	44.786	1.10526	30.8492	6.23667	17.1416	24.8612	22.3587	90.5005	50.0286	24.2453	30.2648	21.3109	125.488	71.6252	13.0499	24.1216	23.8637	46.4464	1.84336
miR-769-5p	39.2085	1.08061	223.455	58.0448	16.3665	67.9007	60.2624	30.5859	17.1308	20.032	13.0027	9.19109	74.7787	1.08061	21.5543	18.3851	6.93821	24.6244	6.3147	54.2668	71.5947	13.7588	46.9789	223.455	31.4664	98.9292	113.155	38.1699	33.9867	14.8346	71.7217	18.2129	28.111	1.7745	48.2106	46.5178	14.3532	21	45.5725	83.2885	22.1331	7.82992	20.397	9.60367	40.8639	19.5857
miR-7977	39.4433	0	198.276	1.03283	33.1354	1.76366	0	3.44954	38.596	30.7158	17.1088	15.0121	16.8042	19.8833	7.26038	100.549	76.7285	43.7766	59.7026	43.9302	2.11819	26.6299	24.6322	2.03141	22.5126	32.616	0	42.7503	188.723	6.57443	1.16938	63.0756	16.4116	5.32349	48.2106	182.56	0.969811	29.8015	6.55719	33.6856	198.276	50.4595	40.9713	18.6253	14.7378	127.192
miR-188-3p	39.5041	0.432245	118.439	29.7454	46.953	13.2274	51.5287	58.1822	14.8605	38.1563	18.4775	22.0586	50.4126	0.432245	14.5208	27.8217	7.34635	16.2338	30.234	118.439	7.62547	21.5258	14.2206	55.2996	26.0941	70.9984	54.9757	105.858	86.2101	8.76591	56.9096	69.1019	37.5355	16.3254	18.1847	81.333	27.7366	42.3089	27.2123	70.3325	57.792	16.0948	46.8244	14.551	79.2715	26.9592
miR-1246	40.2088	0	708.95	54.3267	1.60982	2.64548	0	8.50886	151.288	12.4008	79.8409	7.35288	0.630158	24.2057	171.073	2.4405	18.3659	3.28325	27.7464	12.7053	56.7674	0.887663	54.851	6.77138	3.58154	2.52279	708.95	19.0849	117.157	3.70865	0.779584	0.80351	7.3121	45.4271	8.03509	57.3427	9.31019	9.41913	2.95074	3.33154	8.91473	2.60997	4.96622	7.56653	3.1262	4.37799
miR-542-3p	40.2499	3.81699	168.126	26.2338	14.8908	67.9007	39.3016	64.8513	19.6076	108.173	26.6897	35.8453	28.1471	21.8284	90.9817	14.3176	14.6927	8.20812	16.2651	17.2275	55.0728	68.1282	61.1995	116.919	6.65144	168.126	30.8606	3.81699	30.1183	17.0261	25.7263	30.5334	18.0365	22.7136	21.9908	68.7527	54.1155	31.0368	7.54077	69.9623	12.6036	27.8397	15.6081	86.724	58.9512	5.53009
miR-18a-3p	40.8395	0	157.323	17.1449	22.6716	19.8411	91.7037	31.7358	14.8605	70.9706	32.3926	34.6198	70.7877	16.8576	4.76463	0	6.53008	23.1651	28.3205	34.0244	28.3837	37.5038	31.9964	59.3624	18.4194	69.1964	47.0497	62.5986	93.6706	17.0261	0.779584	7.63335	23.5612	30.8762	58.7831	81.333	31.6158	18.6839	15.0815	157.323	59.9439	53.9395	30.3294	19.7894	81.0579	99.7721
miR-335-3p	41.0478	0	189.185	27.6797	7.51248	40.1232	30.1312	51.2831	5.77908	46.5506	17.3369	43.5045	63.6459	29.6088	19.7392	18.2224	0	74.7851	169.923	23.4725	12.2855	25.2984	189.185	10.1571	28.6524	40.1844	11.636	9.92417	14.6447	24.1062	12.4733	23.3018	16.8991	81.272	55.3999	28.9639	86.5071	13.125	83.932	131.781	38.4256	12.1799	44.1639	32.8853	66.99	1.38252
miR-940	41.5318	7.08275	153.971	17.7646	20.391	10.141	35.3714	31.9657	25.7995	59.9053	10.9496	34.0071	64.4862	30.9055	16.7896	15.6192	19.1821	22.8003	14.1602	153.971	8.89638	31.9559	33.774	32.0512	26.8616	25.5883	7.08275	100.768	125.723	33.8836	35.4711	82.4937	14.1367	27.6822	93.4608	49.1509	27.9306	55.2795	10.1636	56.6362	52.8736	31.3197	29.7973	29.393	50.0192	129.266
miR-340-5p	41.6515	0.463236	166.077	75.1898	30.989	94.3556	21.8342	129.013	7.84304	69.0628	30.1114	88.2345	18.4846	49.0598	104.368	9.2739	4.0813	40.8582	16.2651	35.1011	8.89638	63.246	166.077	28.6655	1.0233	28.6516	31.8724	15.7769	14.921	15.0032	41.7077	74.3247	12.6743	132.023	46.9419	0.877694	27.1547	0.463236	4.91789	73.2939	9.22213	12.6149	30.8615	47.7273	70.1162	7.8343
miR-542-5p	41.8986	2.1294	173.279	25.6141	7.24418	173.279	10.4804	3.44954	19.1948	108.173	40.1486	6.1274	50.8327	13.6157	36.5288	12.8533	10.2033	12.5858	35.2092	26.272	55.0728	33.7312	11.6812	75.388	9.72134	107.939	66.9489	17.0492	141.197	23.4319	39.7588	42.72	39.3229	2.1294	69.3555	117.611	14.7411	58.9854	20.6551	72.5535	9.22213	27.4047	35.1183	39.2877	29.029	49.7708
miR-15a-3p	42.8447	0.6508	136.782	41.5196	63.9902	67.0189	48.0353	42.7743	22.4971	63.1486	65.0133	55.7593	99.3549	15.9931	30.6297	0.6508	14.2846	17.5107	43.8202	1.50741	21.1819	48.5996	29.9649	136.782	14.0704	54.0597	47.387	87.0273	1.65789	10.1145	8.18563	40.3094	72.9585	17.745	11.4183	76.9445	46.9388	21.3089	28.5238	45.1609	82.9992	15.2249	89.2146	57.622	64.9803	18.4336
miR-1290	43.3556	0	404.329	33.0504	0.402454	0.440914	0	2.9896	404.329	19.0781	110.18	11.6421	0.210053	201.426	65.3434	3.254	4.48943	1.82403	4.40115	18.3043	16.0982	3.55065	29.2031	8.35136	4.60484	25.2279	316.026	52.1655	302.012	1.18003	1.16938	7.09767	14.9492	6.03329	19.0305	74.8966	5.43094	10.0368	0	13.3262	8.60733	3.47997	11.8835	5.52938	30.5921	12.4427
miR-1307-5p	44.4315	0.572344	184.19	41.1065	28.8426	6.17279	27.0744	39.5547	68.317	0.572344	22.5836	26.9605	60.2851	19.2349	34.4868	30.7503	11.8358	34.2917	14.9257	81.8308	3.81274	184.19	42.154	44.0139	66.2586	18.0199	46.7125	9.16077	54.9866	21.7462	81.8563	41.5147	133.73	86.5955	10.9954	108.249	7.37056	32.8898	108.194	32.9452	53.4884	20.4448	42.5676	13.678	48.4561	47.697
miR-299-5p	44.7874	12.2144	139.377	25.201	37.16	36.1549	27.5111	33.3455	42.5175	82.2267	23.2679	27.2669	65.7465	27.4476	85.5364	19.1986	30.2016	21.1587	18.5614	36.6085	139.377	35.9504	36.8213	47.1739	34.2805	70.638	60.878	12.2144	84.2759	28.9949	83.4155	27.0515	36.5605	46.8467	38.061	76.0669	36.4649	23.0074	13.7701	56.6362	27.6664	88.3041	18.2686	75.0832	50.6891	38.2498
miR-744-3p	44.8794	14.7343	106.085	34.703	36.0867	16.7547	41.485	67.381	41.4855	22.1306	40.8329	29.1051	48.3121	26.1508	28.5878	35.794	31.0179	18.2403	14.7343	54.9128	34.7383	71.6788	25.6479	106.085	26.6058	87.2163	32.3783	96.9515	87.3153	20.5662	74.4503	53.2995	33.7982	30.1664	63.435	60.8535	19.3962	45.3971	33.7695	30.7242	50.7217	56.1145	64.3835	30.2661	53.1454	52.9967
miR-582-5p	45.0205	8.86102	118.208	56.8054	26.8303	51.146	88.6469	54.2727	39.8344	39.8733	57.9417	34.9262	36.129	8.86102	118.208	13.5041	67.3415	38.8518	33.1043	27.1334	115.653	19.9724	47.2328	50.5596	28.1407	65.4122	78.7535	31.2993	31.2235	14.4975	58.8586	26.248	42.8977	55.7192	42.7129	31.597	43.0596	28.5662	35.7367	53.6748	37.1959	39.5846	14.0118	87.3061	39.7474	22.8116
miR-493-5p	46.0737	3.93431	169.031	21.8959	29.1109	48.9414	36.2448	57.9522	31.9913	62.9578	15.7401	53.002	39.0698	45.3857	64.209	41.6512	60.8114	14.2274	18.37	19.381	169.031	25.7422	24.8861	58.911	5.11649	85.2341	17.201	32.3172	74.8812	41.3009	55.7403	24.7749	37.373	31.2311	36.7923	84.2587	60.3222	51.4192	3.93431	70.3325	39.0404	59.5944	13.125	105.349	47.3396	64.9786
miR-590-3p	46.6381	1.22439	182.075	112.372	22.0008	96.1192	94.3238	98.1969	9.08141	99.2063	23.9523	63.1122	10.9227	36.957	41.2934	7.9723	1.22439	43.047	59.1285	15.2894	15.2509	45.2708	182.075	51.4625	74.1891	73.8816	33.896	4.83485	4.97366	9.94593	71.7217	23.034	38.5104	127.054	14.8015	10.5323	48.8785	9.41913	100.981	41.8293	12.2962	8.26492	31.3936	28.52	96.2423	11.9819
miR-495-3p	48.6581	0.511649	280.335	32.8439	12.0736	91.2692	121.398	151.32	33.6425	66.7735	5.93104	167.278	26.8867	41.9278	7.26038	7.8096	40.4049	20.4291	18.9441	7.75239	183.435	39.2791	68.8177	280.335	0.511649	66.8538	9.61231	8.9063	44.2103	15.1718	40.1486	9.77604	29.7359	79.8524	24.5282	37.1557	65.9471	6.63972	50.4904	42.5697	4.30366	24.7948	18.0912	37.2506	38.1843	11.7514
miR-671-3p	50.7349	2.52151	156.719	17.558	57.6851	3.52731	19.2141	5.28929	28.4826	51.8925	22.1273	30.0242	74.3586	71.1043	15.8821	110.961	32.6504	44.3239	156.719	54.4821	15.6746	46.1585	13.9667	16.0256	56.7931	16.3981	12.3105	90.3354	126.276	62.2042	67.8238	57.3171	32.1733	66.3662	31.2946	143.357	2.52151	77.5148	38.0317	48.8626	31.9701	54.8095	132.846	33.4673	22.1067	88.7119
miR-339-3p	51.0515	0	229.528	38.008	44.9407	8.81828	24.891	0.459938	26.2123	4.76953	63.1884	35.5389	121.2	57.9208	24.7307	77.7706	48.1594	33.9269	32.1476	117.363	25.8419	35.7284	70.5953	52.591	29.4198	38.923	89.7149	229.528	121.855	42.9867	36.2507	25.1767	17.549	46.1369	107.417	49.1509	10.086	25.1692	31.1467	30.354	63.6327	128.759	35.2956	0	45.7765	46.0841
miR-409-3p	51.2794	2.21052	162.376	38.8343	23.2082	104.937	137.556	22.307	22.7035	42.5442	37.8674	162.376	6.51163	45.818	100.965	39.2107	109.787	15.5042	16.6478	33.163	35.1619	18.1971	125.192	43.1111	4.34902	127.581	57.6739	39.9511	2.21052	38.7723	149.29	31.3369	26.4861	42.5879	23.6824	57.0501	47.7147	25.3236	4.59003	47.3819	24.8998	130.064	23.9443	40.1608	50.0192	28.3417
miR-190a-5p	51.483	0.763397	288.844	11.5677	13.281	193.12	76.8564	136.142	22.9099	17.3611	19.3899	26.3478	24.3661	18.1543	46.058	3.254	8.97887	83.358	64.6778	22.6111	20.7582	12.4273	147.793	78.7737	98.7483	28.111	10.7928	0.763397	12.7105	8.26018	99.7867	40.5773	43.5476	234.234	14.3786	6.14386	51.0121	12.8162	288.844	10.735	5.22588	0.869992	11.5287	24.4457	156.98	5.06925
miR-652-5p	54.1217	1.30499	174.627	77.0488	39.1722	41.005	43.6684	10.1186	12.1773	129.922	107.215	7.04651	93.4734	77.8041	12.4788	20.6629	14.6927	8.39052	3.06167	142.989	6.7782	64.1337	21.331	18.9599	29.164	79.4677	66.1057	126.978	130.144	45.5153	174.627	64.1469	28.436	7.09799	19.4534	28.6714	46.9388	11.7353	7.54077	112.162	134.336	1.30499	84.9578	4.07428	140.679	31.5676
miR-196b-3p	54.956	0	896.336	2.89191	11.9395	21.1639	5.6769	27.3663	22.2907	39.8733	0	30.0242	80.6602	62.6755	26.9995	63.6157	10.6114	10.7618	82.4738	4.09154	9.74366	84.9938	36.8213	146.036	24.5592	18.0199	0.674548	20.6117	125.447	12.1374	19.4896	23.1679	12.9993	20.2293	2.9603	30.4267	14.1592	86.934	33.4417	2.22103	106.669	7.82992	36.8919	50.3465	36.8445	896.336
miR-494-3p	55.5238	18.37	223.257	49.5757	30.4524	105.378	105.678	87.8482	34.4681	61.6224	28.2865	79.9625	48.3121	37.3892	92.7967	24.2423	56.322	20.4291	18.37	29.9329	223.257	25.9642	71.3571	158.676	29.9315	63.0696	54.1325	30.2814	88.1443	21.409	76.0094	27.1854	23.3987	69.2054	36.7923	38.9111	99.1147	18.9927	29.8352	52.5643	19.6739	51.3295	18.446	68.3898	37.0678	43.3191
miR-33b-3p	55.8338	2.64548	269.712	54.7398	61.0389	2.64548	13.1005	5.28929	55.7269	32.6236	135.73	15.3185	111.538	39.3343	4.76463	39.8615	25.7122	49.9783	37.8882	72.1403	8.04911	74.5637	51.2959	22.3455	33.2572	40.1844	102.531	40.2056	70.7365	33.715	29.6242	269.712	70.8462	6.38819	73.1616	91.5728	7.56453	124.456	48.5232	169.538	69.166	56.9844	54.8058	24.4457	16.5242	53.2271
miR-500a-5p	56.6463	4.53857	177.874	58.8711	73.7833	27.7776	62.8825	151.09	43.3431	20.4136	29.8833	63.4186	63.0158	4.53857	21.5543	23.9169	28.9773	24.6244	36.9314	177.874	49.9892	46.6023	48.5025	62.7481	38.6295	94.6044	73.6944	83.2103	129.591	12.6431	114.599	91.4663	32.1733	31.2311	88.8089	131.947	21.1419	22.2353	33.4417	115.123	68.2438	13.0499	58.3531	27.6469	6.0291	27.1896
miR-103a-2-5p	56.6653	1.1389	183.504	71.0585	37.16	74.5144	147.163	52.203	43.7559	93.2921	26.2334	48.4064	110.698	36.957	64.4359	1.1389	30.2016	12.5858	14.3516	14.4281	88.1166	25.2984	39.6146	183.504	43.2344	154.611	72.008	61.8352	15.1973	33.0407	13.2529	30.9351	47.1224	46.4918	57.9373	94.4984	107.649	52.6545	44.9168	43.6802	53.7958	43.9346	52.1453	59.0771	67.4366	26.0375
miR-378i	58.6497	2.64548	183.126	18.7974	4.1587	2.64548	16.594	48.0636	56.5524	50.9386	50.4138	73.2224	43.4809	66.7819	16.5627	159.121	42.0374	94.4846	183.126	79.8927	13.98	53.9255	26.9176	15.3485	149.657	14.7763	52.7834	44.0226	132.907	6.40585	53.0117	14.731	64.509	51.4604	74.8532	79.2851	25.0211	62.3824	128.521	26.6523	27.6664	71.3393	135.507	64.0245	35.2814	90.0944
miR-503-5p	59.1813	0	324.117	62.5893	37.2941	126.983	58.5157	18.1676	28.2762	184.486	3.42175	25.7351	132.963	27.4476	28.5878	22.2899	8.57074	12.9506	9.75908	12.49	208.43	14.2026	35.2977	140.619	7.16309	129.743	27.3192	8.9063	324.117	3.03435	64.3157	10.3117	26.6486	0	63.435	73.4338	167.001	5.40442	3.93431	88.1007	25.822	57.4194	9.40034	12.8049	214.591	22.8116
miR-660-3p	61.2516	16.5219	206.683	44.4115	74.9907	21.1639	48.472	59.3321	53.0437	82.6083	28.0584	58.5166	56.084	27.4476	18.3778	34.8178	39.1805	28.6372	52.0484	127.268	16.5219	28.8491	60.6916	121.659	46.3043	64.331	85.3303	116.545	206.683	27.3092	56.5198	86.5113	45.1725	58.9133	65.9723	184.023	39.1804	33.0442	71.8012	48.1222	50.1069	20.8798	84.6031	63.4424	62.9706	33.8718
let-7f-1-3p	61.9505	8.37736	255.726	20.8631	54.4655	8.37736	66.376	255.726	62.1251	83.9438	35.8144	133.271	40.12	54.2468	38.5708	46.8576	72.2391	68.7658	109.837	52.7593	35.5855	90.3197	87.1014	25.5055	38.8853	11.3525	27.3192	78.6299	106.105	36.4122	42.8771	58.5223	48.4224	81.9818	38.061	89.5248	18.2324	50.956	80.6534	51.0836	79.3104	36.5396	40.7939	46.2722	55.3784	103.689
miR-141-5p	62.1575	13.5948	273.801	122.7	118.59	36.5958	273.801	154.769	29.721	27.2817	86.6844	85.1708	28.7772	44.3051	29.7222	66.707	27.3447	65.8474	92.8069	48.6678	15.2509	38.3914	144.492	87.3508	34.0247	72.6202	59.8661	50.1298	29.013	52.4269	45.2159	65.62	33.4732	35.8448	27.4885	46.2252	130.343	35.6692	67.8669	42.1995	21.8257	26.0997	67.2213	48.6004	42.427	13.5948
miR-501-5p	62.3303	9.7001	201.537	30.9848	44.5383	9.7001	83.4067	93.5975	57.7908	84.8977	42.2016	36.1516	42.4306	25.5025	39.2514	32.2146	59.9952	16.0514	16.0738	100.566	21.6055	55.7009	28.9492	51.4625	34.2805	198.039	34.9079	201.537	160.815	30.6807	42.8771	77.2709	24.5362	17.745	79.928	104.738	22.8875	38.4486	15.4094	145.847	112.203	20.0098	108.902	28.52	146.485	61.0614
miR-874-3p	63.5087	0.689908	272.446	56.5989	11.8053	43.6505	20.5242	0.689908	75.7472	169.986	81.894	60.3549	81.9205	2.80959	45.3774	5.5318	79.9935	11.8562	17.6046	31.871	40.6692	54.1475	48.7565	71.0995	47.0717	36.5804	31.3665	87.2818	272.446	111.934	45.9955	26.1141	105.294	62.1074	147.169	148.623	17.2626	70.8751	54.0968	21.0997	129.417	60.8994	35.6504	2.32816	87.087	117.284
miR-1306-5p	64.4066	6.55026	295.933	15.9055	65.1976	10.141	6.55026	14.948	33.2297	109.699	64.329	47.181	116.789	36.7408	25.8651	90.9493	55.9138	44.6887	72.332	147.511	24.571	69.6816	30.9807	33.6312	63.1887	35.1388	10.9614	108.402	295.933	27.8149	76.3992	108.072	68.5713	50.7506	121.372	115.856	29.6762	92.184	62.949	54.7853	61.1735	20.0098	101.808	31.7212	51.1357	64.7482
miR-502-3p	65.2812	11.8619	250.436	60.9368	97.7964	18.0775	66.376	250.436	31.5785	73.0692	29.199	102.634	24.5762	39.7665	24.7307	51.7386	53.8732	35.9333	29.2772	77.0932	44.0583	29.9586	140.175	157.322	20.9776	35.1388	39.967	78.3755	128.21	15.1718	79.9074	192.842	11.8619	22.3587	24.9511	53.2468	51.7879	19.1471	27.5402	108.46	122.347	96.1341	37.9561	27.6469	136.436	38.0194
miR-301b	66.3132	3.46565	371.182	46.0641	20.2569	66.1371	371.182	166.038	23.3227	33.0052	18.0212	26.3478	42.8507	27.4476	29.0415	12.8533	8.97887	3.46565	27.3637	68.6948	72.0183	43.4955	29.9649	286.655	21.4893	134.248	105.061	41.2235	9.671	42.6495	164.492	33.4796	27.6235	47.2016	38.061	56.1724	348.744	55.1251	22.9502	66.6308	21.2109	44.8046	6.5625	21.8265	89.5433	29.4938
miR-33a-5p	66.315	2.96546	292.107	29.7454	18.3788	48.5005	27.5111	143.961	36.9448	77.4572	21.8992	41.0536	85.2814	11.4545	24.9576	46.6949	5.71382	68.9482	190.589	52.1133	2.96546	71.0131	30.4728	205.624	93.376	94.0639	33.896	6.10718	16.3025	16.8575	182.033	154.81	83.358	61.3976	32.1404	11.7026	292.107	36.7501	121.636	16.6577	26.4368	37.8446	95.0676	32.8853	134.65	30.1851
miR-708-5p	66.9498	0	333.403	169.177	21.4642	240.298	127.948	74.97	33.0233	96.1538	15.9682	46.2618	32.5582	58.137	50.8227	36.2821	6.93821	7.84332	20.2836	55.5588	333.403	31.0682	67.548	66.5852	17.6519	75.143	75.2121	24.9376	106.657	46.6953	177.745	23.3018	26.1611	27.3273	38.9068	33.645	143.532	41.3824	26.2288	102.167	45.1885	35.2347	27.4916	89.6342	0	102.307
miR-145-3p	67.125	6.61611	266.814	24.9944	83.9788	98.7647	266.814	101.876	58.8228	45.5967	27.6021	107.536	58.1846	37.6053	119.116	42.9528	83.6667	29.3668	21.4317	57.4969	154.204	32.3997	80.245	72.4537	68.0493	64.6914	20.911	6.61611	38.1314	59.0013	169.17	41.7825	97.1697	68.1407	32.9862	81.9181	82.4339	36.9045	8.85221	47.7521	53.181	60.0294	36.3598	81.4857	75.6987	50.0012
miR-425-3p	68.022	9.7001	252.776	12.3939	39.7088	9.7001	105.678	53.1229	40.66	190.972	42.4297	28.186	38.6497	63.1078	38.5708	65.7308	31.426	17.1459	26.981	170.768	17.7928	55.0351	57.6444	107.213	25.3266	120.553	40.4729	231.309	18.2367	15.5089	91.6011	54.6387	32.8232	111.438	60.0518	252.776	33.7494	60.6839	59.3426	122.527	54.1032	20.0098	104.823	27.3559	71.0094	103.689
miR-29c-5p	68.169	3.89021	318.744	44.4115	318.744	81.1281	277.295	100.497	56.9652	20.4136	53.8356	84.2517	114.479	3.89021	13.6132	179.621	58.7708	55.9976	8.03689	18.9503	54.6492	40.8325	86.3396	96.8307	48.3509	94.244	19.2246	30.2814	25.4209	4.21438	72.8911	161.238	173.378	39.0389	37.2152	23.4052	101.442	51.8824	9.50793	34.7961	70.0882	12.6149	66.3345	36.3775	21.6601	28.1113
miR-33a-3p	70.4054	17.0492	180.92	47.7166	45.0749	23.3684	73.7996	148.33	75.7472	112.561	31.0239	95.8938	92.8433	17.5059	52.8647	63.2903	62.4439	53.8088	61.0421	106.595	28.3837	40.8325	49.0104	170.864	40.4203	180.92	118.046	17.0492	114.118	40.2895	111.481	73.2534	42.7352	31.586	62.1663	104.446	45.7751	57.5957	57.0476	43.6802	37.5033	60.8994	47.1791	88.1791	113.883	86.1773
miR-221-5p	70.9531	8.65184	230.904	105.142	78.4786	42.7686	87.3369	77.7296	46.439	149	33.3051	91.6046	19.3248	79.317	65.5703	51.2505	54.6895	58.3689	24.6847	77.7393	77.102	24.6327	84.562	230.904	41.6994	212.995	15.8519	8.65184	45.0392	46.8639	85.7542	75.53	104.319	48.9761	111.223	107.956	75.6453	61.6104	38.0317	51.0836	39.9626	72.2093	45.9375	73.9191	75.6987	52.075
miR-337-5p	73.1467	8.22824	400.706	74.9832	104.102	164.902	159.826	35.8752	36.9448	39.8733	38.5518	55.7593	67.0068	32.2023	77.1416	33.0281	24.4878	68.0362	8.22824	42.2075	208.006	138.697	37.5831	126.625	38.3737	63.6102	60.0348	43.2592	29.013	60.1813	400.706	44.7287	89.2077	54.2996	32.1404	54.4171	192.41	45.8604	12.7865	54.7853	80.54	29.5797	17.9139	62.2783	56.4949	48.6187
miR-136-5p	73.3876	0.552629	377.422	107.414	80.8933	377.422	113.538	142.811	39.2152	142.323	56.3449	106.31	97.2544	42.1439	47.8731	52.2267	10.2033	10.7618	42.098	2.36879	62.6983	102.969	43.1698	85.9965	4.86067	83.7925	24.4524	10.4331	0.552629	51.0783	12.4733	14.0614	324.982	4.61369	38.061	56.7576	193.768	93.7281	4.59003	25.1716	111.895	20.8798	40.9713	125.43	142.242	4.83883
miR-193a-3p	75.9732	13.8318	429.518	61.763	34.3428	115.96	119.651	170.177	36.1193	83.9438	14.5995	67.7077	44.3211	13.8318	82.5868	40.1869	55.0976	31.1909	21.4317	71.7096	86.8456	152.012	51.0419	97.9592	31.2106	30.4536	429.518	27.9912	72.1181	57.6527	47.9444	37.2293	94.8949	61.3976	126.024	36.8632	79.1366	36.1324	49.5068	94.3936	80.2326	26.0997	47.3565	88.4702	157.203	102.537
miR-27a-5p	76.1674	0.937429	390.226	171.449	80.2226	31.3049	155.023	3.44954	67.6978	35.1038	89.8781	40.4408	124.351	86.0168	31.5373	40.1869	18.774	36.8453	14.9257	26.918	61.851	55.0351	137.635	111.953	34.7921	51.8973	390.226	50.1298	27.6314	82.4332	24.5569	0.937429	74.7459	22.0038	54.1312	94.4984	33.9434	50.0295	63.2769	237.28	372.267	103.529	48.7754	9.02163	16.9708	11.521
miR-19b-1-5p	76.8477	9.90808	184.152	90.6822	28.306	103.174	116.595	78.8794	38.3896	74.5955	87.825	157.474	106.077	19.2349	34.4868	74.0285	16.7333	77.1563	145.429	100.135	44.0583	37.2819	119.098	160.707	54.7465	96.046	184.152	42.7503	43.6577	46.6953	32.7425	32.1404	39.8103	73.1093	59.6289	79.5776	100.084	30.4192	73.4405	159.174	49.1847	64.3794	57.9984	90.5073	173.951	9.90808
miR-144-5p	77.0846	2.29019	578.603	169.177	36.6233	90.8282	207.425	578.603	124.25	61.05	56.3449	51.4701	17.6444	71.9688	142.258	29.1233	59.1789	19.1523	48.9868	45.8683	57.191	45.4927	107.671	101.796	29.4198	78.7469	13.3223	2.29019	6.63155	49.0554	47.1648	12.4544	49.3973	384.711	49.4793	32.7673	23.2755	26.8677	53.1132	43.6802	67.629	62.6394	18.0912	18.9163	113.436	9.44724
miR-552-3p	77.5616	0	391.445	34.703	40.6479	67.9007	20.0875	251.816	4.7471	149.382	40.1486	66.1759	89.4824	158.634	46.9656	83.9532	3.67317	40.6758	8.99366	64.8186	0.423637	51.9283	140.429	24.1512	0	106.858	18.7187	65.9066	135.947	55.2926	41.3179	24.7749	10.0745	29.4566	49.0564	110.882	173.79	37.3677	2.29502	52.1941	139.562	3.04497	170.27	124.848	391.445	202.309
miR-500a-3p	81.1308	1.32274	340.696	47.51	101.955	1.32274	59.3891	164.888	43.1367	144.803	46.0796	70.1587	60.9153	47.7631	36.7557	34.3297	39.9968	18.0579	42.4807	215.344	32.6201	75.6733	65.7704	50.7853	57.3047	43.6081	111.975	210.189	340.696	21.5776	76.0094	82.7616	15.1117	22.0038	107.839	256.872	37.8226	52.0368	56.7197	138.814	94.3732	81.7792	18.446	40.1608	188.689	34.1022
miR-379-5p	81.9248	10.9826	232.096	54.5332	101.419	106.26	100.437	43.6942	93.0845	99.3971	95.581	58.5166	134.224	120.596	126.149	34.4924	74.6878	31.9205	26.2156	10.9826	159.288	94.98	87.3553	52.1396	41.9552	232.096	65.9371	45.2949	86.4864	76.1959	40.9282	59.7276	20.3114	79.8524	49.9022	55.8799	87.6709	106.699	16.0651	109.571	52.8736	98.744	59.4173	211.572	78.155	141.478
miR-455-5p	82.3907	8.26492	252.347	89.0296	29.245	171.515	241.486	145.8	60.6804	161.401	8.89656	50.551	58.3946	34.1474	113.897	38.0718	71.4228	23.1651	30.0427	119.085	127.515	66.1309	28.4413	252.347	24.815	143.078	83.644	55.9825	64.9339	16.1832	177.355	31.203	47.7724	36.5546	115.029	143.357	201.333	59.2942	23.6059	77.3657	56.255	8.26492	33.3446	119.9	59.1745	43.0886
miR-625-5p	84.1036	7.20183	269.482	79.5276	72.1735	8.81828	13.9739	39.0948	72.0321	134.119	111.549	56.0657	127.922	71.9688	72.3769	125.442	117.95	77.3387	119.405	96.0435	7.20183	53.7036	54.851	168.833	34.0247	69.5568	269.482	207.39	182.091	43.661	60.8075	150.926	32.9857	11.3568	47.7877	150.378	36.077	41.5368	164.258	76.2552	60.2513	83.0842	107.838	40.7428	39.0775	26.4984
miR-29a-5p	85.6315	14.2501	253.662	253.662	37.9649	134.479	125.328	189.955	42.7239	50.9386	56.1168	162.682	85.9115	42.36	43.3354	32.0519	19.5903	60.0105	44.9683	69.9869	107.18	52.3721	165.823	212.847	46.8159	42.8873	180.273	14.2501	34.8156	29.3321	114.599	76.0656	78.8082	120.666	87.9631	41.5442	223.25	47.8677	100.653	105.869	57.4846	27.8397	35.2956	65.1885	136.436	23.9637
miR-147b	86.3435	0.180199	860.642	4.13131	165.006	3.0864	0.436684	60.2519	82.5583	139.461	1.14058	33.0879	84.8613	3.45796	2.26887	59.8736	27.3447	98.6799	224.459	42.4228	8.89638	23.0792	15.7443	860.642	237.149	0.180199	110.289	61.8352	0.552629	9.94593	5.0673	253.106	117.969	26.2626	35.1007	63.4866	150.709	29.6471	125.898	65.8904	42.1144	36.5396	4.61149	122.52	232.455	40.554
miR-551b-3p	87.0236	10.2653	268.867	16.5252	86.9301	71.428	116.158	82.329	82.3519	51.8925	10.2653	70.1587	160.9	49.7082	39.9321	61.3379	252.633	83.7228	97.2081	150.956	36.0092	71.9007	49.0104	34.9854	190.845	43.0675	18.5501	50.3842	23.2104	69.9587	128.631	99.7692	148.517	48.2663	157.742	268.867	63.2317	106.853	34.7531	47.3819	125.421	31.3197	139.941	60.5322	75.4754	132.953
miR-26b-3p	87.0513	0	151.549	72.711	0	50.7051	117.031	123.723	142.207	55.7081	62.9603	80.8816	75.4089	60.2982	109.586	85.7429	135.907	98.4975	76.3505	102.504	94.0475	83.6623	127.732	122.788	92.3527	92.9827	69.4785	94.4068	119.92	84.2876	90.4317	74.8604	82.058	65.3015	117.143	151.549	9.89207	51.4192	107.21	59.2274	58.4069	105.704	66.3345	87.3061	60.5143	123.966
miR-181a-2-3p	87.6592	0.873061	410.761	19.6237	175.873	9.7001	165.067	4.82935	40.2472	21.9398	58.8542	30.9434	108.177	119.516	18.8316	104.941	57.5464	82.2636	67.1654	29.5022	26.6891	52.5941	45.7092	8.57708	47.3276	56.9429	22.0914	214.769	61.8944	203.302	38.9792	132.044	95.0573	46.4918	91.7692	410.761	25.603	371.67	68.1948	118.455	203.809	105.704	46.647	0.873061	26.5727	131.801
miR-328-3p	92.4149	10.141	452.949	14.0464	130.798	10.141	27.5111	21.6171	64.8083	62.1947	33.9894	100.796	153.128	42.5761	26.9995	117.144	168.558	75.8795	105.245	116.501	43.6346	112.511	24.8861	35.8883	100.283	41.2656	17.7069	452.949	275.762	94.5706	55.7403	84.2347	97.8197	53.2349	181.424	110.004	18.4264	111.331	38.0317	98.8357	110.666	36.9746	174.882	39.5788	64.5337	226.734
miR-138-5p	93.6906	3.11834	413.687	43.1721	36.2209	36.5958	83.8434	50.1333	97.006	61.4316	21.6711	206.493	164.051	19.6671	4.31085	252.185	51.0163	58.1865	16.2651	24.9799	18.2164	180.861	99.0366	231.581	245.592	126.68	9.1064	22.6475	51.6708	160.315	3.11834	67.8966	189.627	119.601	24.5282	413.687	57.6068	82.456	145.57	24.8015	188.439	20.8798	94.0034	16.0061	45.5532	161.986
miR-296-5p	97.0805	0.436684	729.303	2.89191	31.7939	7.49553	0.436684	8.73883	36.7384	135.455	8.66844	26.0414	729.303	15.5608	13.3863	226.316	29.3854	36.2981	25.6415	586.167	1.27091	120.722	14.2206	30.4712	30.699	293.184	0.843185	294.926	166.341	132.331	18.3202	4.28539	61.7467	15.2607	21.5679	255.409	1.16377	144.993	9.50793	451.979	15.6776	11.3099	36.8919	18.6253	11.6116	90.7857
let-7d-3p	99.1515	3.0525	346.328	29.1257	69.6246	18.9593	72.0529	97.7369	157.686	3.0525	93.2998	267.154	60.9153	113.248	93.9312	85.2548	162.436	104.699	131.269	58.3583	74.1365	206.604	188.423	39.274	87.492	31.715	37.6061	346.328	228.788	34.2207	5.84688	110.884	81.8956	157.575	187.345	90.4025	18.6204	68.4045	81.9649	70.3325	30.7404	119.189	95.9545	35.7955	22.9999	192.171
let-7c-5p	99.5621	1.68637	634.475	53.5004	57.8193	634.475	44.9785	4.59938	34.2617	36.0577	50.4138	73.8351	13.2333	153.015	52.8647	53.691	69.7903	6.38409	31.5735	16.5815	524.887	39.0572	75.1662	80.3537	42.7227	268.136	1.68637	3.81699	39.2366	63.89	293.513	64.1469	11.5369	172.836	96.4211	89.5248	98.3388	66.2427	18.688	148.809	18.7517	55.2445	46.647	276.178	220.844	77.4213
miR-598-3p	100.32	0.191355	821.368	26.0272	141.664	44.0914	62.4459	167.648	47.2646	326.999	9.12468	49.6319	46.0015	126.216	65.7972	69.3102	63.2602	35.0213	0.191355	162.154	105.486	90.7636	37.0752	821.368	98.2367	206.148	18.3814	4.32592	54.4339	97.605	42.4873	67.4949	75.7209	61.0427	49.4793	30.1342	88.2528	120.287	14.7537	88.841	35.9663	157.033	40.7939	54.4208	159.213	251.158
miR-132-3p	102.978	21.6296	303.219	90.0625	101.284	109.347	126.202	99.1167	177.913	115.423	34.2175	266.235	52.5132	29.1765	44.6967	46.2068	139.172	81.1692	34.6352	153.971	211.395	125.826	266.891	76.7423	89.2828	64.8716	52.1088	21.6296	125.447	34.3893	130.97	42.72	78.6457	98.3071	303.219	86.8918	79.1366	21.7721	31.1467	139.925	104.825	144.419	36.8919	171.411	92.6695	95.1637
miR-204-5p	107.433	0.619696	2740.64	0.619696	40.9162	3.52731	18.7774	20.2373	53.4565	16.0256	11.8621	12.2548	31.2978	41.9278	9.98302	31.2384	52.6488	33.7445	26.7896	27.3487	14.8273	41.2763	14.9825	16.7027	57.8164	24.1467	4.21593	12.7233	11.6052	641.597	10.5244	27.0515	46.31	156.156	32.9862	44.7624	6.01283	118.588	21.6387	12.5858	31.0479	14.7899	2740.64	5.52938	18.3106	60.1397
miR-92b-3p	111.402	8.81828	469.859	27.4732	82.2348	8.81828	49.3453	27.1364	105.468	205.662	243.173	198.834	61.1253	15.5608	79.6373	129.509	113.052	72.2315	237.088	72.3557	42.7874	70.3473	66.2783	46.7225	86.4687	104.515	53.2893	102.041	169.381	34.895	42.4873	161.104	50.8597	176.74	238.093	469.859	22.4996	96.3531	87.2106	172.5	97.7546	136.154	171.867	103.312	166.582	91.4769
miR-423-5p	113.207	1.17026	287.375	85.1049	72.0393	31.7458	113.975	12.1884	120.535	139.461	20.0743	287.375	61.7555	112.168	200.795	34.0043	99.5838	102.693	10.7159	222.881	175.386	80.5554	120.875	190.953	146.843	123.076	248.065	188.814	270.235	60.1813	63.9259	79.1458	41.7602	223.232	246.973	1.17026	72.5419	16.6765	164.585	235.429	65.7846	115.274	73.4291	6.69347	102.941	26.2679
miR-15b-3p	118.27	5.24997	425.27	184.669	98.0647	59.0824	202.622	187.195	124.044	100.923	145.995	103.247	217.615	76.2913	132.502	16.5954	15.1008	53.6264	50.7089	12.9207	75.4074	39.0572	374.815	261.827	79.0498	425.27	121.25	61.3263	5.24997	107.719	26.8956	69.3697	99.4446	108.954	60.4747	188.412	208.315	98.8237	86.8828	161.024	43.6514	139.634	124.333	114.953	212.805	9.44724
miR-193a-5p	119.591	1.57999	456.309	9.70857	44.4041	12.3456	141.486	10.1186	22.2907	32.0513	27.374	97.1192	97.6745	83.2072	61.0326	145.454	119.174	29.7316	98.7389	427.028	12.7091	181.971	25.6479	1.57999	12.5354	122.535	348.235	370.757	162.749	3.03435	46.3852	5.0889	120.406	108.954	456.309	213.572	33.1675	105.309	13.4422	161.395	155.239	201.838	257.889	254.352	199.63	108.758
let-7b-3p	119.693	17.0323	321.897	23.5484	87.7351	17.6366	93.8871	235.488	88.5438	130.304	74.5942	188.724	63.4359	64.6206	99.6034	113.076	221.207	177.295	283.013	144.496	101.249	96.7553	90.4026	51.6882	121.261	53.5191	17.0323	165.657	260.288	56.1355	76.789	141.953	104.644	93.6934	150.552	208.891	33.5555	89.559	95.0793	146.958	106.362	202.273	82.12	93.1265	78.155	321.897
miR-20a-3p	120.074	2.85691	603.222	383.592	33.8062	598.761	369.872	165.348	14.6541	83.1806	40.6048	211.089	77.0893	62.8917	56.0411	17.0835	2.85691	11.8562	61.8075	50.3906	80.9147	38.3914	185.884	287.783	6.13979	174.433	119.564	22.393	9.39469	46.3582	160.205	12.1866	70.3587	182.418	37.2152	93.9133	603.222	8.18384	58.6869	183.975	21.2109	34.3647	31.3936	64.6065	191.368	197.701
miR-766-3p	122.05	16.7547	311.683	44.8247	126.237	16.7547	47.5986	17.4777	102.166	139.27	61.8197	143.075	144.306	57.2725	55.3604	186.129	153.457	110.171	52.0484	173.137	83.4565	169.544	96.2432	48.0768	174.728	97.848	70.153	195.43	311.683	82.4332	44.0465	291.406	125.768	78.0779	233.018	279.985	25.0211	167.383	100.981	196.931	140.176	85.6942	144.73	52.0926	115	207.148
miR-744-5p	123.075	0.4229	596.839	22.1025	100.211	7.49553	62.8825	33.8055	93.7037	42.735	142.801	104.778	110.698	141.776	29.0415	126.418	155.09	29.914	50.3262	130.283	33.0437	178.198	26.9176	86.4479	108.47	284.895	81.283	492.137	596.839	21.5776	10.9142	117.179	29.8984	66.7211	0.4229	320.651	22.6936	164.603	61.9654	142.886	308.634	187.048	161.58	155.987	88.4268	158.76
miR-487b-3p	123.728	16.393	299.935	54.3267	134.42	123.015	101.747	169.257	218.986	91.3842	61.3635	134.803	161.741	58.3531	148.611	105.592	284.875	56.9096	47.8386	132.221	299.935	73.4541	81.0068	147.616	83.6546	224.528	50.0852	44.0226	228.236	107.551	236.214	95.216	132.918	53.9447	58.3602	156.23	71.766	82.1472	16.393	132.521	125.728	172.693	57.2889	196.148	85.5239	221.665
miR-550a-3p	123.728	20.366	538.09	54.3267	53.6606	27.7776	26.6377	104.636	59.6484	171.131	95.581	155.942	228.747	63.54	87.1246	89.1596	48.1594	54.1736	52.8138	383.959	61.851	244.995	126.462	147.842	55.7698	103.254	148.232	208.916	305.88	56.9784	117.717	61.6025	45.1725	110.729	127.293	145.99	20.366	45.8604	54.4247	106.239	184.135	538.09	136.571	181.015	57.3881	170.511
miR-106b-3p	124.996	5.16413	527.078	5.16413	123.956	70.5462	527.078	63.0116	84.0031	120.574	36.9549	166.665	103.556	43.2245	17.0165	168.72	45.3025	94.4846	65.826	29.5022	81.3384	63.6898	115.289	82.8365	100.539	332.827	56.662	231.818	187.065	31.5235	98.2276	130.57	58.0094	140.895	461.806	272.378	198.811	30.2648	175.077	96.9848	12.6036	13.9199	410.245	161.516	56.2716	8.06472
miR-200c-3p	125.858	0.767474	767.254	580.862	325.451	47.6187	767.254	551.926	88.3374	428.113	34.4457	155.942	2.52063	231.467	1.8151	0.9762	2.44878	72.5963	25.2588	9.04446	11.4382	1.55341	107.924	98.8621	0.767474	541.678	4.38456	15.2679	2.48683	6.743	25.3365	47.6749	28.436	17.0352	80.7738	4.68104	517.879	5.25001	6.22933	29.2435	84.2288	126.584	175.769	87.5971	52.9221	5.06925
miR-1260b	126.787	1.76366	681.968	4.751	50.7093	1.76366	19.6508	4.82935	47.471	57.0436	158.769	36.7644	80.8703	29.1765	34.9406	362.984	87.748	206.845	195.947	173.998	7.62547	158.892	68.5638	35.8883	86.2129	67.7548	38.7865	681.968	351.748	19.3861	28.4548	53.0317	38.9979	21.294	200.877	607.95	10.6679	149.625	26.2288	25.912	377.185	157.033	88.5051	100.111	52.2522	442.638
miR-132-5p	131.302	22.9275	354.393	75.8095	197.471	22.9275	162.447	61.4018	179.771	81.0821	102.196	153.491	223.916	39.7665	81.9062	121.049	90.1968	103.24	108.115	151.387	146.155	100.306	235.656	84.4165	125.866	130.464	63.7448	27.2278	78.7496	140.086	104.464	163.916	354.393	142.67	254.586	198.652	95.8173	157.037	42.6217	156.212	164.769	154.858	28.7331	218.265	119.912	200.235
miR-149-5p	131.934	0.775849	630.336	2.89191	26.562	31.7458	36.2448	13.5682	36.9448	92.3381	44.7109	40.7472	152.078	85.1523	57.6293	194.101	69.7903	20.0643	151.744	220.297	66.9347	71.235	137.635	29.1169	88.2595	630.336	8.93776	103.822	437.406	287.252	75.6196	81.8241	120.243	63.527	129.407	261.26	0.775849	209.228	99.0136	48.4924	86.3807	259.692	154.308	123.393	510.017	312.45
miR-152-3p	132.886	40.4546	328.743	122.493	44.0017	225.748	220.089	193.634	179.564	151.099	113.374	209.557	107.127	111.519	103.687	104.941	150.192	53.9912	56.0669	73.0017	328.743	116.728	131.033	94.3478	67.026	271.74	112.312	106.621	94.4995	175.992	102.515	48.3445	149.979	226.071	117.143	84.5512	131.894	156.265	76.3913	152.881	114.354	40.4546	72.1876	190.327	129.291	202.309
miR-335-5p	136.295	7.18417	647.166	202.227	45.8798	395.941	647.166	468.447	43.1367	103.022	61.5916	230.084	71.2078	219.148	85.7633	40.5123	22.4472	150.3	197.478	32.9477	151.662	91.6512	358.055	112.631	63.1887	109.02	86.3422	22.393	7.18417	89.0077	108.752	30.6673	62.3966	286.049	68.9326	56.1724	267.086	18.6839	221.961	223.213	55.6402	25.2298	57.9984	93.9995	148.495	26.9592
miR-32-5p	137.466	24.0797	450.574	152.032	89.8815	319.663	200.875	216.401	74.9217	121.528	71.4006	100.183	194.299	116.058	148.611	69.4729	24.0797	98.8623	224.459	100.135	71.1711	191.291	117.066	357.529	114.609	148.664	175.214	26.9734	24.8683	128.623	232.706	129.633	151.767	172.126	49.0564	53.5394	450.574	99.7501	195.404	64.4098	82.077	45.2396	136.748	154.532	178.193	36.4064
let-7i-3p	138.412	4.96622	344.629	339.387	172.787	49.8233	69.4328	104.406	111.247	310.783	12.3183	149.815	40.7502	9.07715	229.383	95.0168	58.3626	150.117	64.1038	107.457	170.726	209.045	138.143	187.793	163.728	26.6694	53.4579	79.1389	242.88	72.8244	120.446	201.949	232.362	308.053	235.555	170.858	181.549	97.5884	167.864	344.629	97.7546	17.3998	4.96622	201.095	6.2524	144.704
miR-139-5p	140.419	21.9228	893.805	28.506	148.506	32.1867	132.315	75.4299	184.311	91.9566	49.2733	120.097	148.087	83.6394	181.056	54.3418	893.805	68.5834	90.128	124.9	146.155	123.385	103.354	23.6998	247.638	131.005	21.9228	105.094	161.92	154.078	39.7588	44.9966	163.791	219.328	212.296	179.927	38.9864	77.206	41.3103	193.599	141.406	497.635	77.8632	158.606	83.5142	142.4
miR-181b-5p	142.737	4.83883	597.384	139.845	189.824	51.5869	597.384	127.173	112.486	192.88	47.9046	264.704	66.7967	64.6206	139.309	127.882	182.434	79.8924	56.6409	163.446	92.3529	90.5417	360.849	190.276	44.7693	370.309	21.7542	98.2238	158.328	123.228	212.047	122.937	64.3465	106.47	270.233	95.0836	244.198	102.221	61.3097	229.136	102.981	33.0597	19.3328	224.086	89.9899	4.83883
miR-1	144.532	0	623.677	8.05605	178.153	206.348	510.921	623.677	219.192	237.713	70.4881	289.826	7.77195	58.137	113.217	90.2985	207.33	126.77	18.1787	78.6007	76.2547	138.919	405.288	168.382	202.613	101.272	26.476	0	17.9604	206.336	43.2669	89.1896	275.26	463.144	14.8015	0.877694	153.812	29.6471	50.4904	71.0728	151.858	25.6647	111.03	41.9069	215.038	89.6336
miR-497-5p	146.477	15.2249	589.96	34.2898	447.127	245.148	589.96	344.724	201.029	72.6877	19.1618	254.287	214.044	26.7992	73.2845	177.994	166.925	265.761	87.0663	45.2223	100.826	181.971	73.8965	36.5654	247.127	49.7349	21.9228	23.9198	66.5918	147.84	71.7217	123.339	367.718	221.457	132.79	77.2371	180.191	76.5883	45.9003	126.228	278.508	15.2249	72.7196	59.9502	127.728	105.302
miR-155-5p	146.548	3.8603	558.16	196.237	142.201	104.056	227.949	32.4257	83.1775	393.2	46.3077	283.086	64.6962	40.1988	84.4019	122.676	54.2813	366.082	51.283	99.2737	114.806	35.7284	558.16	108.116	175.752	279.669	34.402	15.0135	68.526	21.9148	111.091	434.029	144.942	119.956	144.209	213.865	77.197	3.8603	200.322	452.349	131.262	36.1046	92.0524	55.2938	257.688	23.7333
miR-28-5p	148.155	29.8015	364.977	130.136	130.932	115.519	196.071	193.404	168.213	202.801	51.3263	321.995	79.6099	62.4594	123.2	64.4292	164.477	159.238	110.22	159.139	207.159	124.051	136.62	364.977	177.798	112.264	230.695	99.2417	307.814	78.8931	323.917	131.91	125.118	153.317	135.751	154.474	61.2921	29.8015	151.143	115.864	108.206	75.2543	158.387	67.8077	188.689	117.054
miR-146b-5p	150.396	13.2322	512.863	424.698	145.42	208.111	210.045	299.88	145.303	58.5699	47.4483	512.863	82.7607	69.3753	162.678	63.9411	96.3187	87.3709	14.5429	63.0959	179.622	107.185	507.626	248.058	136.099	98.2084	128.501	13.2322	93.9469	123.903	107.972	151.328	119.431	317.99	22.8366	46.5178	208.703	33.5074	66.5555	258.75	100.829	37.8446	50.9038	221.757	332.94	60.3702
miR-421	151.334	17.8348	632.859	130.549	53.5264	36.1549	190.394	501.793	95.3548	149	185.003	143.381	89.2724	150.421	38.117	17.897	157.538	24.2596	31.9562	152.033	195.297	215.258	60.6916	325.026	44.7693	632.859	460.885	231.564	429.393	77.2074	172.288	65.2183	45.985	53.5898	40.5984	87.1843	77.9728	110.405	56.3918	178.793	284.964	17.8348	178.074	66.0616	155.64	96.7766
miR-324-5p	153.041	4.229	486.411	101.217	240.668	115.96	299.565	88.9981	194.631	246.108	166.069	113.663	158.8	92.9327	43.1085	176.204	92.6456	86.6413	87.0663	107.241	120.313	216.146	118.59	486.411	68.3052	255.702	97.3036	340.73	217.183	18.7118	154.358	102.715	224.238	167.513	4.229	190.752	247.496	239.956	73.4405	91.0621	147.554	84.3892	179.139	96.0367	136.436	90.5552
miR-452-5p	154.05	16.8392	587.7	130.756	68.2831	309.081	169.433	82.099	105.468	342.834	51.7825	333.33	147.037	118.867	117.301	51.9013	97.5431	38.6694	16.8392	61.1578	180.046	186.631	125.954	559.09	41.1878	240.566	587.7	111.965	144.512	124.577	69.7728	40.4434	87.5827	68.8505	170.429	89.2323	256.418	51.2648	48.5232	96.9848	108.821	280.572	85.4899	146.674	386.532	91.9378
let-7a-3p	154.222	50.2538	654.952	67.7534	88.0034	83.3327	251.093	654.952	89.163	286.172	52.695	311.272	51.6729	114.761	145.435	98.5962	103.665	241.501	341.568	137.82	134.293	145.355	260.288	121.659	145.308	110.642	50.2538	84.2282	102.513	56.8098	88.8726	151.328	161.679	212.94	91.7692	202.747	73.8996	61.456	303.27	175.461	108.821	96.5691	81.5879	135.033	166.582	188.714
miR-664a-3p	166.904	20.0678	358.103	37.5949	142.871	88.1828	107.861	260.095	138.492	197.077	44.939	190.562	101.876	171.817	190.131	182.387	343.646	199.913	263.112	205.654	223.257	148.684	190.455	177.41	192.636	93.8837	20.0678	333.859	358.103	111.765	78.738	149.051	128.368	135.572	276.576	144.527	36.077	54.9707	323.925	93.6533	144.48	121.364	159.983	149.002	153.407	310.837
miR-374a-5p	172.211	3.24265	1063.48	352.813	173.994	1063.48	376.859	826.049	20.0204	117.903	78.2441	378.673	138.425	72.6172	135.905	5.3691	27.7529	151.212	60.468	28.4254	92.3529	225.91	371.26	483.928	57.5605	232.276	338.455	17.0492	71.0128	28.3206	213.996	152.533	107.244	166.803	119.681	42.4219	257	3.24265	38.3596	68.4816	22.1331	22.6198	70.2365	122.52	49.3493	22.1204
miR-181c-5p	174.516	7.7206	571.638	81.1801	77.1371	412.254	465.069	115.904	62.5379	326.427	9.12468	286.456	170.773	197.32	26.092	202.724	78.7691	112.907	92.2329	97.7663	550.728	173.982	95.7354	112.405	78.0265	309.582	137.439	113.746	322.735	571.638	226.469	81.0206	103.669	227.491	129.83	121.122	62.4558	7.7206	319.663	110.681	147.554	170.083	104.291	69.5538	204.32	137.561
miR-30e-3p	182.321	9.41913	585.885	116.503	115.236	209.875	248.91	156.839	179.152	367.636	74.8223	112.131	76.4592	154.744	41.5203	111.449	131.418	297.864	208.194	191.656	83.8802	107.407	361.103	58.0081	314.408	228.492	111.638	183.724	224.091	117.497	53.0117	138.606	166.716	490.826	299.413	245.169	90.9683	9.41913	585.885	179.163	72.5475	152.249	128.944	212.736	304.358	125.118
miR-574-5p	183.437	12.353	815.852	37.1817	231.143	45.4141	224.019	46.4538	207.015	83.1806	248.419	250.917	162.371	76.9396	68.0661	90.4612	815.852	97.2206	14.1602	212.329	98.2838	153.566	158.966	65.9081	74.1891	579.7	169.649	425.212	97.2627	252.694	26.5059	47.4071	213.676	300.6	320.558	215.035	74.8694	12.353	80.9813	159.544	272.053	341.037	128.235	326.234	228.883	153.23
miR-22-5p	189.03	0	721.152	228.048	210.752	0	283.408	288.611	158.925	358.669	79.3847	306.676	138.425	126.432	322.86	131.787	177.537	70.225	38.845	183.689	187.248	140.917	377.355	721.152	119.982	376.976	107.253	45.0404	127.657	91.1991	162.543	280.693	158.104	156.156	182.693	230.541	227.906	46.478	96.3907	219.882	81.1548	221.848	0	417.614	137.33	109.911
miR-17-3p	190.47	4.9736	763.435	354.466	122.749	358.022	294.762	185.355	134.776	283.501	166.753	220.893	233.158	103.523	102.553	66.2189	46.935	7.29611	103.14	251.953	87.6929	158.004	47.4868	562.701	88.2595	356.794	95.4486	59.7995	8.56575	194.367	99.7867	159.497	156.479	187.742	153.09	4.9736	763.435	16.3677	83.932	336.115	207.805	213.583	128.944	194.984	403.727	384.572
miR-345-5p	199.396	42.8816	638.962	91.9215	345.172	48.9414	83.8434	174.777	145.715	201.465	103.337	236.211	471.358	229.954	42.8816	258.042	195.494	142.457	299.853	90.8753	92.7766	410.322	408.589	178.087	104.121	86.3153	71.5021	354.725	184.025	113.62	89.6522	482.106	136.818	46.4918	52.4396	638.962	102.218	198.111	193.765	151.77	420.222	245.338	240.684	118.736	179.98	110.371
miR-196a-5p	212.316	3.31577	1056.68	117.329	152.128	6.61371	200.001	403.366	111.454	200.13	429.088	280.022	274.959	351.847	36.3019	140.41	37.1399	55.4504	171.071	148.588	177.504	386.355	363.388	205.624	105.656	302.194	1056.68	196.702	3.31577	273.092	165.272	149.453	141.205	263.335	313.369	42.1293	134.222	197.493	166.88	130.3	331.997	52.6345	136.748	206.042	502.648	9.44724
miR-21-3p	221.685	47.0717	981.986	247.259	358.587	115.96	253.714	75.8898	82.3519	281.784	206.674	161.457	283.571	227.577	116.393	258.367	58.7708	232.016	96.634	202.208	49.5656	294.704	981.986	316.675	47.0717	442.388	160.88	151.153	240.946	64.2271	477.495	98.43	391.279	50.3957	124.333	216.498	385.985	116.735	50.1625	411.26	415.918	168.778	76.799	84.1049	363.309	92.1682
miR-532-3p	224.286	5.58668	1270.77	36.9752	337.391	9.7001	14.4106	54.2727	132.919	368.208	53.3794	113.357	195.559	289.388	61.4864	22.1272	179.577	13.133	52.8138	700.73	16.5219	328.879	5.58668	162.287	242.266	29.1922	55.4816	808.183	1270.77	65.07	70.1626	378.989	74.096	110.019	259.238	773.834	14.1592	277.942	176.061	429.398	190.283	188.353	324.223	89.3432	221.514	447.016
miR-340-3p	226.679	74.2363	567.065	99.5645	216.52	78.4827	74.2363	101.646	86.2734	239.431	310.239	122.242	358.77	211.368	175.157	308.479	153.865	145.375	363.956	307.081	92.3529	277.173	232.609	237.224	265.29	130.284	234.068	219.604	201.71	179.532	119.666	233.554	204.739	233.879	300.682	439.432	162.928	432.817	400.972	160.284	232.09	125.279	419.113	89.6342	202.533	567.065
miR-362-5p	229.425	10.493	1056.71	297.247	259.181	132.274	247.6	1056.71	186.375	10.493	163.332	373.158	355.829	140.264	86.8977	111.287	74.2797	74.2379	145.812	461.267	213.937	271.847	295.078	183.504	198.264	442.028	393.093	365.158	659.562	91.5363	533.625	114.232	106.919	142.315	143.786	290.809	201.333	19.3015	133.767	132.891	24.8998	186.178	229.865	98.6559	105.398	111.063
miR-181a-3p	239.927	8.73883	1036.46	159.055	303.048	259.257	349.784	8.73883	171.102	18.5058	173.825	105.391	240.51	109.574	143.846	192.311	157.538	147.199	297.365	167.107	619.781	210.598	90.1487	93.6707	224.614	310.303	74.0317	274.06	193.973	228.419	1036.46	352.607	336.844	150.832	207.644	303.097	301.611	969.09	148.848	183.235	78.0807	291.882	145.617	18.9163	133.087	335.262
miR-374b-5p	249.329	6.699	1074.42	233.212	447.529	635.798	697.385	1074.42	33.4361	11.6377	553.868	488.966	210.053	88.8264	141.577	63.7784	66.1171	245.149	115.769	25.4106	249.946	236.784	518.291	678.492	117.168	901.355	256.16	116.8	88.1443	20.3976	83.8053	451.573	245.687	220.393	202.146	159.448	244.586	50.8015	99.0136	34.4259	10.1443	44.8046	289.46	238.637	6.699	23.042
miR-130b-5p	251.176	29.7454	1540.65	29.7454	160.177	109.347	197.381	261.935	154.797	129.35	184.775	132.965	377.885	111.303	195.35	244.05	206.922	78.9804	348.457	232.787	166.913	116.284	252.162	338.795	160.402	402.204	253.293	443.788	726.707	152.56	56.13	293.683	114.231	140.895	194.111	1540.65	212.777	258.486	236.059	153.991	160.465	361.916	238.024	134.16	341.203	194.475
miR-151a-3p	251.192	90.8282	640.428	165.459	174.531	90.8282	153.276	170.637	205.983	215.774	147.135	229.777	377.254	284.201	159.502	156.843	145.703	187.145	308.272	523.717	318.575	379.032	180.043	133.622	182.659	154.43	253.124	467.963	413.919	201.616	640.428	229	254.136	255.173	365.808	136.628	242.453	196.412	251.468	473.819	297.26	107.879	252.568	110.879	293.863	312.45
miR-505-3p	255.677	52.3054	1342.99	109.066	208.203	250.88	514.851	294.131	72.2385	302.388	217.167	181.371	273.068	131.835	99.8302	105.918	95.0944	80.4396	126.103	301.482	174.115	326.438	253.432	1342.99	121.517	642.589	134.404	419.869	300.077	169.418	226.859	193.378	147.867	223.232	235.555	327.38	312.279	130.633	183.929	414.221	170.609	181.393	182.686	215.355	547.532	52.3054
miR-483-3p	257.207	0.440914	3121.18	4.751	11.9395	0.440914	10.9171	1979.35	7.01746	3121.18	2.7374	9.49746	8.4021	2173.76	8.16793	2.6032	17.9577	3.46565	3.82709	12.7053	7.20183	12.6492	285.175	7.89994	4.34902	2413.95	7.58867	12.2144	20.171	4.55153	17.1508	6.16025	4.87474	4.61369	26.2198	5.8513	3.87924	402.706	1.31144	11.1051	4.61107	19.5748	6.91723	6.40245	8.7087	375.355
miR-140-5p	261.279	46.5144	509.576	178.266	358.453	253.525	490.833	291.141	315.992	210.432	277.162	262.865	330.413	64.8368	218.946	332.396	428.945	185.504	222.545	46.5144	454.563	257.2	296.602	202.69	268.104	350.127	135.078	121.38	208.894	210.213	75.6196	295.692	337.494	322.958	351.853	379.164	172.044	162.287	264.255	86.62	271.131	219.673	343.733	509.576	277.562	191.71
let-7i-5p	266.689	9.67766	2243.41	218.133	2243.41	41.8868	1032.76	127.633	59.6484	228.747	198.918	186.273	209.002	299.978	107.091	88.9969	44.8943	88.4653	38.845	35.7471	47.4474	94.98	848.667	481.445	73.6775	977.399	32.8842	61.8352	18.7894	153.403	81.0767	324.082	177.115	41.1683	193.265	67.875	721.927	41.8456	34.7531	481.963	348.289	204.448	24.8311	264.828	409.532	9.67766
miR-188-5p	268.711	17.8348	913.023	254.282	437.468	51.146	189.084	299.19	106.913	481.532	302.483	196.689	412.753	254.592	37.4363	239.657	50.6082	75.8795	156.719	546.113	44.9056	421.196	129.255	45.5939	103.865	406.349	209.784	913.023	272.999	145.312	524.66	322.609	234.962	199.099	366.654	305.438	220.923	450.42	79.6699	399.044	492.769	17.8348	474.983	111.17	415.338	154.151
miR-183-5p	270.309	42.7686	924.897	112.372	142.603	42.7686	924.897	516.741	69.349	395.68	160.366	130.207	229.588	216.555	88.0321	172.787	108.971	164.892	391.894	123.392	78.7965	295.592	180.805	498.373	100.027	478.428	159.025	328.006	571.142	777.3	178.525	276.943	116.994	127.764	149.284	555.873	212.777	338.78	323.269	116.604	485.392	296.232	208.049	231.07	407.523	139.635
miR-101-3p	275.986	11.1979	1417.47	886.372	50.5751	878.741	699.132	586.422	143.858	422.771	72.3131	586.085	87.3819	52.95	233.92	137.97	37.9561	254.452	301.957	11.1979	194.873	212.817	383.957	1417.47	173.961	166.143	239.127	38.4243	65.4865	61.3613	72.8911	150.256	184.427	1233.28	41.0213	54.1245	244.392	128.625	196.388	188.417	109.436	77.8642	66.5119	71.3	495.503	155.303
miR-362-3p	289.848	71.4758	851.617	440.397	358.453	276.012	392.579	600.22	160.369	570.436	88.2812	277.877	229.377	110.006	278.39	80.8619	146.519	103.24	149.639	541.16	201.228	261.417	195.788	565.184	141.215	365.443	851.617	117.309	373.577	71.4758	558.572	326.761	146.892	176.385	262.198	699.522	328.378	168	145.57	370.171	232.398	153.119	136.571	213.9	450.173	146.778
miR-93-3p	294.185	9.78095	1871.19	178.059	258.778	50.2642	1871.19	212.722	198.14	280.258	160.366	283.392	269.287	270.802	100.965	209.883	186.107	96.8558	184.274	210.607	306.713	123.163	255.971	201.336	111.795	325.439	9.78095	135.376	491.563	259.774	122.395	190.164	142.017	217.553	380.187	484.195	133.446	296.78	165.569	208.036	261.601	369.746	391.977	159.188	250.319	1633.91
miR-95-3p	294.81	45.7059	882.598	121.254	128.785	56.8779	196.945	80.9492	208.666	528.083	158.313	340.377	399.52	301.923	490.076	81.35	215.901	414.966	214.508	226.973	169.455	522.834	210.77	84.6422	152.983	474.103	281.287	353.962	393.748	186.613	591.704	470.455	143.155	367.676	238.093	404.91	92.9079	45.7059	882.598	273.186	84.8436	615.954	408.649	223.213	509.794	328.119
miR-146a-5p	299.816	28.7572	1582.32	209.044	120.066	111.551	842.364	837.088	138.904	73.6416	35.3581	577.507	189.257	30.6894	217.358	239.657	110.603	547.026	95.4859	175.29	513.448	166.659	372.276	130.688	284.733	787.469	1582.32	242.76	258.354	102.999	408.502	535.004	168.503	935.16	28.7572	68.1676	242.453	111.022	448.184	219.141	110.358	63.9444	64.7382	184.216	157.873	153.46
miR-365a-3p//miR-365b-3p	308.939	52.0107	863.994	104.935	93.3694	207.229	253.277	863.994	149.637	380.418	52.0107	666.661	138.425	126.864	355.078	174.74	450.984	276.887	331.043	720.327	464.306	317.118	598.283	145.133	251.22	185.425	78.0789	269.988	440.169	86.9848	214.775	416.486	218.551	400.327	551.461	306.315	142.562	53.581	326.548	470.858	152.78	376.271	136.394	395.205	606.26	333.418
miR-326	325.263	59.9643	1318.7	93.7806	438.273	59.9643	155.896	218.241	231.37	395.871	315.029	145.832	571.133	176.572	149.518	259.506	220.798	228.003	187.145	376.852	83.0329	442.5	155.665	244.898	374.016	359.137	212.314	625.731	653.484	237.185	406.943	265.024	351.631	287.114	486.758	944.692	86.3132	368.118	156.061	363.878	372.574	149.639	315.178	134.16	367.775	1318.7
miR-320a	327.524	1.51286	1208.74	721.739	206.325	112.874	1208.74	283.552	692.871	37.3931	183.178	93.4428	126.662	1.51286	7.71416	45.556	278.345	112.542	1.53084	139.974	1104	133.593	709.508	557.961	396.784	507.26	1053.64	679.678	2.76314	203.302	173.847	189.896	228.95	540.157	16.4931	634.281	201.333	69.1766	944.563	325.01	275.127	324.942	55.1605	201.677	252.106	48.3883
miR-30a-5p	328.146	51.9402	989.09	157.816	308.146	956.342	989.09	361.972	276.777	348.557	162.419	718.744	334.824	136.157	334.658	201.423	380.786	225.085	190.78	271.118	602.412	292.263	533.02	94.3478	268.36	275.164	51.9402	132.068	175.46	145.649	379.657	351.268	522.409	869.149	155.204	250.143	159.243	156.728	102.62	330.933	303.101	337.992	141.715	405.391	484.338	235.029
miR-99b-5p	338.731	32.242	1256.86	308.815	176.409	554.229	768.564	65.3113	455.309	32.242	326.663	256.738	265.086	192.349	312.65	111.124	650.152	111.266	197.669	254.752	1143.82	239.447	227.276	204.496	317.734	556.274	146.883	236.399	491.287	401.714	391.351	163.916	233.662	576.002	447.851	1256.86	222.669	229.147	73.7684	54.7853	260.986	536.35	307.906	295.677	225.98	283.878
miR-18a-5p	360.122	2.45924	2355.8	449.073	105.041	545.41	403.933	2355.8	151.082	381.372	178.387	886.328	12.6032	305.813	4.08396	4.881	75.5041	39.399	161.312	561.187	321.117	185.522	301.173	187.341	129.191	1697.65	387.865	47.5851	978.153	88.6705	319.629	106.197	135.68	434.042	4.6519	297.831	460.66	192.089	121.964	1368.89	2.45924	11.3099	511.875	246.785	205.659	120.049
miR-361-5p	382.591	97.1778	925.377	191.693	289.767	210.757	295.199	399.457	348.809	273.199	97.1778	613.352	338.395	358.763	463.984	378.115	508.938	429.741	255.267	439.948	331.708	243.442	491.882	319.609	276.291	593.215	264.086	527.508	925.377	319.956	345.356	372.293	234.637	425.169	107.839	433.581	209.285	213.861	515.395	694.441	538.573	475.015	278.463	241.256	673.473	507.155
miR-196b-5p	386.616	7.39493	1850.02	19.4171	264.144	374.336	1766.39	293.901	58.6164	223.786	41.5173	652.874	843.361	1753.62	170.165	267.804	42.8537	121.115	259.477	18.5196	1850.02	1133.99	615.804	656.598	201.078	472.662	60.3721	436.663	217.459	125.42	308.325	140.48	193.527	407.779	50.748	160.911	343.313	377.846	236.387	67.7413	323.082	7.39493	283.961	460.394	184.669	135.948
miR-142-3p	391.629	40.2056	996.26	140.051	343.159	832.445	837.997	620.227	181.835	436.126	385.974	538.905	399.73	155.608	996.26	164.002	104.481	233.293	72.5234	216.636	279.177	442.944	800.673	577.824	546.697	880.272	581.123	40.2056	129.591	307.818	265.059	311.494	771.021	748.838	393.297	51.4914	671.885	81.6839	470.151	205.815	216.105	50.4595	186.233	649.848	416.008	105.072
miR-1247-5p	398.4	2.93426	2267.79	97.0857	44.8066	18.0775	17.9041	39.3247	43.9623	366.109	309.327	264.091	1011.4	791.657	51.5033	811.71	17.5496	412.595	656.729	2267.79	85.1511	1207.89	106.655	2.93426	74.7008	194.254	2172.21	617.334	722.838	17.0261	903.928	447.153	139.255	68.1407	310.408	112.637	82.8219	72.728	146.553	145.107	132.491	16.5298	1111.37	316.339	546.192	156.916
miR-142-5p	402.071	2.63308	1743.37	1086.33	138.847	1743.37	861.141	541.578	175.849	347.031	126.833	589.456	211.943	164.469	1153.49	184.014	59.9952	199.184	121.893	170.983	256.724	299.143	1049.28	381.003	553.604	833.781	316.869	51.1476	7.18417	212.742	288.056	334.662	80.2706	1359.97	168.314	2.63308	974.272	45.2427	683.259	157.693	106.669	36.5396	111.563	617.545	415.561	68.8957
miR-378a-5p	415.627	1.68575	1873.29	173.721	532.045	38.8004	116.595	263.545	555.411	127.442	280.584	438.415	954.269	185.001	118.889	1042.42	418.742	493.399	718.536	796.128	81.762	333.318	193.502	92.7679	769.52	125.418	415.353	452.949	999.153	1.68575	342.627	316.717	429.789	181.708	463.075	1873.29	175.342	437.295	368.514	270.225	380.874	247.078	682.323	282.29	259.475	441.946
miR-361-3p	426.57	103.302	991.969	436.472	778.749	310.403	393.889	298.5	431.367	168.841	169.947	406.246	790.428	254.808	117.301	435.385	192.229	356.05	364.722	775.239	441.43	306.91	539.114	425.017	487.346	549.066	139.463	441.244	991.969	230.274	276.363	647.094	534.271	215.424	836.496	543.585	366.976	103.302	456.053	573.765	273.59	375.401	503.362	625.111	650.026	129.266
miR-186-5p	437.184	53.0695	1086.91	596.147	292.048	521.16	1086.91	1004.05	346.332	436.317	120.218	922.48	335.244	169.656	552.243	84.604	128.561	239.312	167.818	368.669	715.947	360.613	872.538	520.042	696.099	591.773	476.231	259.046	322.183	186.781	868.457	446.886	349.519	1057.6	83.3112	183.438	480.25	81.5295	641.293	648.169	142.636	53.0695	235.895	190.618	865.511	97.6983
miR-338-3p	450.228	34.4438	2673.07	569.914	488.982	133.597	294.762	986.108	709.176	166.743	568.467	274.507	453.924	46.2502	549.52	333.698	205.29	716.843	34.4438	221.374	486.336	191.957	271.462	243.77	562.558	247.774	2673.07	55.728	907.14	248.985	425.653	864.041	748.272	286.404	246.128	342.301	598.761	328.434	420.644	467.896	122.654	51.7645	376.014	911.184	236.028	291.251
miR-200b-5p	450.81	33.5094	1245.07	141.704	341.013	33.5094	410.047	201.683	1037.55	388.812	386.202	547.789	316.759	110.439	180.148	507.136	897.07	763.72	1120.57	503.906	311.797	58.8077	524.386	269.049	430.041	101.092	205.063	1173.09	1245.07	501.848	265.448	541.834	358.781	271.853	304.065	455.523	136.743	208.456	447.528	492.698	404.852	903.051	568.987	422.27	203.65	690.801
miR-423-3p	451.317	34.8322	1853.02	94.8135	367.575	34.8322	141.486	97.9669	382.864	749.007	334.419	496.013	466.317	801.815	289.735	202.887	449.351	313.368	294.303	851.687	172.42	297.145	227.022	438.334	391.156	315.348	421.255	1853.02	1461.43	384.688	106.023	260.739	297.521	293.502	813.236	1307.18	126.851	116.581	402.611	817.338	374.419	442.826	485.625	323.032	343.659	565.221
miR-96-5p	465.196	33.8718	1293.56	533.765	351.879	79.8054	773.805	676.569	128.585	673.076	412.207	325.365	611.673	512.859	176.291	500.465	42.8537	635.673	1293.56	109.395	316.033	762.281	466.488	957.924	302.385	71.3588	523.618	257.01	93.9469	1263.3	323.138	82.092	441.976	171.416	377.227	1083.95	392.579	557.118	907.515	215.81	870.262	341.037	137.458	531.403	684.415	33.8718
miR-7-1-3p	476.126	17.4703	1589.5	659.563	459.2	363.313	610.485	596.77	469.963	588.179	555.008	647.972	730.143	374.756	17.4703	434.572	285.283	391.801	813.639	306.22	133.446	363.276	582.792	859.965	379.644	732.689	945.042	260.573	323.84	328.553	236.214	477.687	340.094	175.32	356.504	1589.5	151.097	36.4412	449.168	332.043	381.796	485.02	617.94	372.797	577.901	679.74
miR-376a-3p	481.082	74.7265	1741.61	383.385	234.228	1741.61	593.454	392.098	454.277	765.224	254.807	287.681	463.166	336.503	1176.18	304.249	510.163	146.287	127.825	361.994	666.805	292.041	454.045	950.701	188.799	1107.32	260.544	166.675	406.458	473.865	756.196	74.7265	441.326	357.029	243.59	408.128	702.337	331.214	214.748	362.027	239.775	548.53	170.093	1137.02	576.337	623.057
miR-376c-3p	523.883	69.8444	2007.48	566.815	154.542	2007.48	771.621	535.598	539.725	681.662	154.207	605.387	359.19	204.452	984.689	103.477	724.023	182.22	69.8444	288.992	1031.98	318.227	398.94	1293.56	136.355	1037.41	392.418	127.233	513.945	342.039	1485.5	104.992	378.604	525.961	240.63	412.516	1298.77	258.022	243.927	394.972	315.09	383.231	184.46	841.631	437.445	495.174
miR-148b-3p	528.677	173.424	1511.33	652.54	458.932	538.356	1381.23	1346.24	404.123	415.712	294.043	460.78	616.925	364.166	562.453	235.264	286.099	293.121	259.285	487.97	466.848	565.442	549.78	926.099	440.53	1511.33	502.201	561.606	535.497	624.234	410.061	173.424	367.23	774.745	369.614	337.912	795.439	194.25	401.956	695.181	291.419	361.481	210	578.839	763.463	267.288
miR-28-3p	564.704	1.14469	1132.48	207.805	619.109	355.377	670.747	410.495	844.571	1.14469	131.167	1020.52	595.079	779.554	432.9	382.182	893.805	347.842	971.507	462.775	992.158	417.868	793.308	357.303	718.356	723.859	257.846	812	796.614	743.416	420.586	694.902	663.939	558.967	590.368	573.134	301.999	3.08824	855.058	348.701	618.498	712.523	1132.48	484.258	386.532	197.931
miR-218-5p	565.214	50.1625	2806.44	98.1185	180.97	432.096	172.927	301.03	305.053	616.605	989.799	527.875	1122.73	392.479	1297.34	809.92	231.002	305.16	786.084	432.196	513.872	374.816	286.952	1278.89	430.809	526.541	235.249	233.854	157.776	728.919	756.976	358.499	1409.77	426.944	531.585	474.248	201.333	2806.44	50.1625	370.911	464.796	319.287	401.022	643.155	363.756	956.245
miR-128-3p	577.835	154.761	1709.56	350.128	362.343	154.761	424.457	711.065	379.562	1039.95	553.64	479.775	599.7	399.611	457.631	390.968	447.719	182.038	486.997	738.846	303.748	590.74	1327.6	981.85	347.666	1565.03	363.919	699.781	1709.56	309.167	294.683	359.169	348.381	601.2	522.704	801.042	227.518	404.096	620.638	739.232	562.858	478.93	482.788	599.502	736.22	709.695
miR-93-5p	586.067	5.0437	4745.88	54.1201	323.842	422.836	3110.07	1224.36	20.0204	667.544	3264.12	491.724	154.599	1019.67	76.4609	5.0437	93.0537	42.3174	105.436	141.05	82.6093	96.0896	4745.88	408.314	37.6062	1224.99	61.5525	138.938	163.025	351.985	266.618	319.797	48.0974	399.617	260.506	70.2156	856.537	112.875	48.5232	919.875	595.135	1250.61	387.188	532.567	580.803	24.655
miR-224-5p	594.68	82.329	1530.71	215.861	285.474	672.394	322.273	82.329	160.782	1127.52	104.021	1349.87	367.172	922.627	411.8	131.136	213.86	335.074	313.821	1174.06	751.533	628.022	990.112	1385.65	123.563	399.681	974.553	678.151	1374.11	275.957	1530.71	156.417	275.098	357.384	751.07	241.073	1210.52	82.7648	393.759	394.972	292.649	1385.03	512.762	772.95	1227.26	215.443
miR-98-5p	623.631	13.1787	2148.78	551.323	404.064	715.162	1579.49	825.36	456.754	1353.21	252.525	321.382	450.563	957.423	129.099	13.1787	230.185	167.81	227.138	591.551	420.248	1139.98	985.795	2148.78	368.387	631.417	1187.2	337.167	36.1972	597.43	1560.34	405.505	669.464	657.274	377.227	296.661	655.204	358.39	658.998	1028.34	346.137	230.548	606.411	283.745	1378.88	224.199
miR-22-3p	655.225	8.01312	1717.67	1160.48	895.729	713.399	1358.09	1049.58	726.307	735.462	470.377	1064.33	724.051	591.527	802.726	418.627	475.88	275.61	88.5971	60.5117	1355.64	961.783	758.011	1717.67	458.438	529.425	970	296.707	8.01312	411.998	180.863	53.5674	1340.88	668.63	407.252	207.721	1263.47	307.434	327.86	1575.82	370.422	526.78	158.387	739.773	729.521	237.333
miR-141-3p	666.087	40.6546	3387.91	2130.31	714.759	784.827	2384.73	3387.91	202.061	319.177	181.353	1625.9	423.886	189.972	49.9151	274.8	86.5236	560.523	56.0669	120.162	49.9892	767.163	600.06	1792.83	63.1887	209.391	2038.32	247.086	141.197	154.415	1517.85	365.999	669.626	618.945	131.945	55.5873	3053.16	70.2575	40.6546	240.981	894.547	59.1594	212.661	331.181	612.512	210.143
miR-15a-5p	677.572	43.4996	1703.23	1627.32	905.388	1138	1456.34	1252.87	668.929	66.9642	432.282	1517.76	583.526	49.2759	481.454	902.497	395.886	214.688	640.464	180.889	1196.35	235.231	897.424	1703.23	313.641	881.713	364.087	66.4156	144.789	275.283	188.27	425.994	967.31	1359.62	611.09	555.873	659.277	202.897	498.346	1153.82	644.935	43.4996	589.916	1259.83	1230.61	151.617
miR-375	693.907	43.6346	3169.92	459.401	287.487	51.146	1395.64	309.079	1233.42	251.831	139.151	160.538	347.847	752.539	814.524	248.117	814.22	286.19	958.303	732.601	43.6346	417.202	776.802	1150.01	3169.92	189.029	1444.38	2887.68	49.4603	804.272	61.9769	652.049	949.761	1542.75	341.703	427.437	114.244	375.684	2243.87	186.936	792.181	57.8544	924.604	204.587	422.26	365.677
miR-625-3p	783.851	142.415	2861.47	819.858	838.044	142.415	382.099	412.565	526.722	789.262	760.542	543.806	1035.56	477.415	469.883	1159.24	964.82	732.164	2100.88	767.702	261.384	374.372	521.847	894.499	468.671	905.139	1488.9	2861.47	2361.11	436.947	647.055	1316.55	270.223	220.393	344.24	1284.65	233.53	795.839	887.844	735.16	573.617	715.133	935.068	274.432	581.697	392.867
miR-590-5p	818.385	175.065	1870.14	582.514	309.219	553.788	1036.69	938.504	870.784	1387.93	884.409	1090.37	1450.41	545.925	1205	175.065	376.296	212.864	995.426	478.28	370.683	897.65	837.24	1485.41	677.168	1740.54	1442.02	400.529	240.946	792.977	475.156	751.014	736.41	265.11	1053.87	971.608	837.529	345.111	548.181	366.839	1521.96	214.018	1492.17	1251.97	1870.14	510.842
miR-210-3p	868.426	0	3597.36	0	713.149	328.922	984.723	1118.57	634.254	920.711	576.223	308.514	1535.27	355.522	63.9821	332.071	231.818	445.61	1257.2	136.528	153.78	859.48	405.542	1663.28	1282.19	2714.16	2279.8	1556.06	298.972	695.204	29.6242	121.062	765.333	363.772	620.394	541.537	1122.27	1912.39	1366.85	728.497	1122.03	2464.25	421.774	177.231	3597.36	136.409
miR-100-5p	906.187	52.7854	5726.3	723.598	2482.47	3680.75	1958.53	402.216	668.722	488.4	1545.49	1786.44	446.992	391.182	373.683	3991.84	669.742	488.474	397.252	64.8186	5726.3	760.727	834.955	347.823	62.4212	715.75	142.161	184.488	195.907	329.396	1578.66	440.591	379.417	377.258	619.548	258.627	1294.31	365.956	52.7854	547.853	94.3732	1149.26	409.536	327.107	395.688	814.536
miR-429	913.148	43.5084	4393.04	1032.62	1337.49	315.694	2193.47	2289.11	295.146	2418.15	337.385	1266.84	316.759	693.753	203.518	304.086	208.555	1582.89	867.41	514.673	218.597	482.667	1622.42	4393.04	720.914	556.995	43.5084	346.074	396.235	666.883	697.338	555.092	1159.05	3589.45	456.309	206.258	61.8739	302.802	1181.61	876.195	718.097	234.898	661.394	330.599	1069.83	1539.67
miR-301a-3p	939.663	218.841	2465.08	437.505	562.9	930.769	2465.08	1265.29	684.821	1005.99	742.521	479.162	855.754	1241.19	751.449	340.368	259.163	250.621	785.128	1441.95	917.598	1345.7	450.489	1128.11	813.266	1542.68	1126.16	701.562	218.841	1251.67	1551.76	993.942	1021.91	1073.22	847.491	791.68	2073.84	1538.1	547.198	1411.09	803.555	388.016	445.009	526.747	1739.73	656.468
let-7e-5p	941.748	11.864	3850.85	479.025	838.983	1227.94	1117.48	152.47	1085.85	649.42	727.009	584.247	751.568	466.176	562.68	609.799	1212.15	174.924	11.864	1463.48	1578.47	792.018	336.978	159.353	848.826	3850.85	499.84	290.6	545.997	1566.74	1681.17	444.609	51.8347	739.255	1048.37	3331.73	952.354	398.383	272.451	980.583	578.843	2152.36	884.697	2352.32	1049.29	992.191
miR-205-5p	981.357	0	33069.2	4.13131	0.670757	0	182.097	2.52966	3.71512	4.19719	2.96552	1.53185	2.10053	1.29674	3.85708	1.4643	8.97887	32.6501	18.9441	1.72275	1.69455	1.10958	8.8879	1.57999	2.55825	131.906	3.2041	2.29019	32.3288	39.1094	0	1.07135	0.649965	0	8264.73	26.3308	0.581887	315.309	7.21291	2.22103	3.07404	33069.2	1.06419	0.582041	7.3689	1.38252
miR-193b-3p	988.289	231.039	3797.39	271.014	357.648	231.039	281.661	544.337	629.301	956.005	466.271	1845.88	1648.7	333.261	765.29	1530.68	1443.96	480.084	526.799	1274.84	1188.3	696.15	620.375	363.849	758.008	564.203	254.473	1596.26	3797.39	585.124	429.941	749.541	759.484	399.262	1346.94	2350.17	282.215	1395.88	407.529	916.914	856.429	2067.1	829.713	1080.56	1556.4	3057.45
miR-197-3p	993.747	39.2413	4308.36	275.971	1317.64	39.2413	307.426	212.492	778.731	1216.61	1746.46	609.676	1063.5	669.764	605.334	813.012	986.451	601.382	1146.79	1048.3	554.965	1732.05	368.213	191.404	910.224	613.397	1347.24	4308.36	2036.16	576.358	443.973	839.936	759.971	668.276	1863.72	1943.22	283.767	1059.58	1069.48	1021.67	1008.29	600.294	1846.19	654.796	1193.09	1397.73
miR-222-3p	1008.31	33.9297	3294.52	1980.13	204.179	580.683	1127.52	618.847	692.458	2998.7	742.749	325.977	252.903	437	283.382	433.758	461.595	249.344	76.3505	1777.88	1267.1	568.77	625.454	3096.55	330.525	1976.06	1231.89	707.924	2912.35	245.614	3294.52	596.339	2332.56	1055.47	155.627	1241.94	961.665	412.589	637.031	2834.77	404.852	33.9297	373.708	1022.35	284.931	1509.48
miR-151a-5p	1008.63	2.32816	2921.93	533.765	1450.45	471.778	959.395	22.537	912.682	907.165	283.321	1128.36	2184.55	1252.65	809.533	1779.61	796.262	558.882	995.618	1656.43	609.19	740.089	1383.97	1410.03	879.525	2921.93	820.756	1605.17	2314.41	923.454	1386.88	85.0382	910.438	1038.08	911.349	795.776	64.9773	407.339	1143.25	1025.37	833.066	1490.3	1012.93	2.32816	1086.58	865.92
miR-30e-5p	1028.53	92.8643	3049.3	1203.45	823.556	2492.49	2815.3	2026.26	428.065	1295.6	400.117	1955.25	795.889	613.356	1145.1	552.854	436.291	1652.75	775.56	749.183	295.699	807.108	1982	742.594	92.8643	1208.95	999.174	591.124	618.115	583.101	1284.36	1577.69	1164.74	3049.3	670.296	517.255	1045.07	389.736	333.433	799.199	531.81	271.437	1104.81	962.695	1928.64	514.529
miR-140-3p	1048.25	103.376	2188.99	360.87	1323.67	191.798	611.358	829.499	1558.49	484.394	865.704	1074.13	1222.93	574.886	821.104	1738.12	1970.86	886.66	726.573	1426.01	644.352	1199.9	554.859	103.376	1945.55	499.331	355.318	1596.26	1226.28	1277.46	189.049	1582.38	1728.91	833.304	2182.59	1273.24	236.246	1818.51	564.246	1274.5	1587.74	770.812	1316.76	901.29	556.24	2188.99
miR-182-5p	1075.56	118.165	3516.62	624.24	536.472	118.165	3516.62	2127.68	452.213	884.844	986.149	639.7	1074	1443.7	310.154	858.73	588.116	488.839	1964.06	168.615	463.883	1183.92	629.009	1045.73	653.376	1010.92	1336.95	1226.27	1830.31	2896.96	380.047	926.313	540.283	549.739	649.151	2212.08	692.445	1901.12	1970.11	444.575	2293.85	1109.67	929.038	960.367	1196.89	433.882
miR-339-5p	1147.17	55.2792	3805.1	407.347	988.026	139.329	430.571	420.614	613.615	785.065	775.141	500.608	3805.1	838.123	499.605	1313.15	620.358	686.746	1224.48	3131.32	751.956	1166.39	866.951	469.256	1038.14	780.622	798.665	2833.73	3409.17	908.957	1165.09	969.569	767.283	844.306	1486.07	2510.21	55.2792	1835.03	577.688	1314.48	1978.76	2029.26	723.472	545.081	1372.4	951.176
miR-10b-5p	1166.48	367.53	4740.13	586.852	1349.7	606.256	2274.69	1606.56	918.461	672.313	3131.82	967.21	1229.23	2104.39	1464.56	955.537	1601.91	704.986	670.506	861.162	1271.34	757.843	1632.33	815.725	1700.72	4740.13	449.924	719.375	2623.33	610.748	1207.97	512.104	1073.25	989.814	1431.52	407.25	421.286	387.265	367.53	367.58	871.184	1512.48	410.955	1105.29	1239.54	826.057
miR-106b-5p	1188.56	18.4227	3421.55	610.194	409.43	1206.34	2935.83	3200.02	288.335	2447.15	832.855	1651.33	1068.12	1347.52	401.817	33.3535	215.085	18.4227	1115.6	880.543	337.639	632.46	2549.05	1776.36	297.524	2906.07	641.833	387.806	1967.08	626.931	772.957	1404.54	467	1918.59	1326.64	1368.33	1725.88	323.339	1142.59	1164.93	406.696	666.848	3421.55	1576.17	2230.54	406.923
miR-27b-3p	1197.4	123.639	5764.25	936.773	1583.93	1590.38	448.038	1854.93	1340.13	2215.92	123.639	980.996	1683.15	949.21	880.548	622.815	756.674	1272.44	979.544	975.51	984.957	645.553	1682.35	5764.25	1108.74	512.125	414.51	679.933	1135.93	594.396	1136.63	1369.85	2020.25	376.548	869.905	1016.08	1671.18	485.317	1581.59	1099.78	1105.12	756.023	414.679	1988.83	2092.77	786.195
miR-7-5p	1239.52	74.4258	6877.96	5213.71	616.158	522.924	3340.2	6245.73	257.788	1100.04	2202.47	3723.31	729.513	1608.38	75.3265	303.273	88.1561	175.836	118.64	284.9	360.092	233.455	6877.96	1789.67	98.2367	3699.84	2414.21	126.47	184.578	594.902	999.816	405.237	236.262	205.487	565.417	277.644	1101.12	82.1472	81.3092	677.413	848.129	890.436	545.575	879.172	2444.02	74.4258
miR-31-5p	1286.45	15.4094	25138	394.953	2216.45	322.749	230.133	64.1614	356.858	505.189	2232.12	151.959	209.843	1110.01	133.183	464.671	1373.36	287.649	238.236	68.0488	169.031	628.688	116.051	273.112	552.837	2221.49	199.835	4222.61	124.618	99.7965	747.621	2895.45	2298.28	67.4309	490.987	179.05	67.3049	445.787	15.4094	1910.08	429.137	25138	295.845	407.137	239.378	723.059
miR-660-5p	1294.17	363.949	4007.67	1202.21	1591.57	671.512	1632.76	4007.67	1508.34	565.094	674.998	1560.34	1162.64	669.98	839.255	1002.07	1040.73	516.929	1204.77	3375.95	1022.24	1261.59	1229.07	1290.85	1116.67	1649.9	2706.46	1621.2	738.312	631.651	1889.32	606.248	783.37	956.454	1064.86	1662.06	1165.91	363.949	976.693	1716.85	1581.9	825.622	1192.07	688.263	2842.83	838.27
miR-26b-5p	1412.25	121.528	5177.76	766.77	1428.71	2107.57	3376.44	5177.76	964.9	121.528	651.958	2189.32	1098.37	1019.45	2575.17	651.613	739.124	1499.17	635.106	896.694	2024.14	1268.91	3217.17	1864.16	2050.95	2276.81	250.932	129.014	878.127	133.006	2149.7	1498.81	1403.27	2924.73	878.786	609.705	1686.11	322.721	2255.02	1622.09	686.742	451.526	609.958	1810.73	1264.77	559.231
miR-185-5p	1428.57	12.9506	4340.69	1099.55	648.488	475.305	547.165	1343.02	2695.53	1411.02	1754.45	1340.98	1364.08	1127.73	2586.28	213.625	2744.68	12.9506	1438.99	4340.69	670.194	302.471	926.881	1798.48	1023.04	1737.66	1876.59	1562.93	4102.16	2027.96	671.612	892.834	781.095	1103.74	1858.22	1341.99	539.021	1727.1	931.121	1078.31	1593.89	1408.95	1313.57	2515.58	1484.95	1013.85
miR-30d-5p	1480.11	661.81	3068.09	682.492	1392.36	1030.42	2258.53	1558.04	871.196	1443.07	901.746	1466.9	1912.74	1460.56	706.299	1597.55	940.74	1483.66	2014.01	2062.57	724.42	1547.64	2401	2317.62	1238.45	2115.72	685.004	3068.09	2469.97	906.091	985.394	1848.88	1422.94	2463	1924.19	838.491	726.582	661.81	894.729	1676.13	1266.51	1426.79	1071.46	1184.16	2847.75	1149.11
miR-455-3p	1508.23	292.027	7601.13	660.389	880.436	486.769	1411.36	534.219	890.804	1628.89	454.181	488.354	1560.9	1407.39	1077.03	1523.03	1690.48	292.027	1177.21	2806.37	1814.44	1401.4	463.948	1487.67	818.383	1394.74	690.4	5380.93	4168.76	572.818	2106.83	600.624	635.016	319.055	3529.94	7601.13	1382.37	1764.16	302.286	995.39	1297.86	1548.15	1587.24	1972.83	778.201	1269.39
miR-192-3p	1580.66	134.717	2918.63	402.183	1710.3	259.257	592.144	2655.91	2788.2	1383.93	858.86	1091.29	2253.02	1079.1	863.985	2836.02	1901.89	2918.63	1321.3	2434.47	134.717	1706.31	1504.59	906.01	2559.01	959.019	512.825	998.269	2340.94	1124.23	678.238	1835.22	1372.73	1413.92	1675.53	2786.68	678.674	1858.35	2508.13	1487.72	1080.83	2666.52	1572.34	960.658	2594.97	2701.45
miR-200b-3p	1597.33	6.1826	8127.13	3573.17	3614.85	1210.31	8127.13	4215.11	1646.42	5251.06	315.714	1356.61	210.893	1904.69	173.795	6.1826	69.7903	2804.99	2036.2	100.35	178.351	72.3446	1881.44	1970.02	7.41891	1833.34	91.5699	619.624	106.934	127.949	601.059	6411.48	1696.57	1938.82	1119.42	528.957	4424.28	155.03	302.286	1733.88	496.151	950.901	3188.67	1088.12	266.62	276.735
miR-378a-3p	1625.75	42.1236	4952.11	1166.27	42.1236	151.233	555.026	2201.5	1978.92	1435.63	1769.27	3119.15	2814.07	1976.01	456.723	2447.82	1454.17	746.939	1834.9	2397.21	436.77	839.508	1087.37	876.893	2265.07	681.152	2330.23	1360.12	4952.11	1299.04	1625.82	2448.83	1589.49	1176.49	2023.57	2590.66	1580.02	1440.97	2052.4	1053.51	879.792	1196.67	2788.71	1139.05	1554.84	2091.07
miR-195-5p	1695.87	172.019	5134.97	306.956	686.453	1342.58	5134.97	3286.95	2243.32	1487.52	898.324	3140.9	2438.92	928.03	1502.67	2365.82	3262.19	1105.91	1600.3	2179.5	1187.88	2207.84	1592.2	706.255	2323.14	1536.2	611.141	172.019	462.274	3154.55	650.953	1700.76	3201.08	2014.41	1304.22	2043.57	1277.05	1512	665.883	1221.56	3027.32	386.711	814.283	1419.6	1430.46	2387.62
miR-16-5p	1697.07	147.164	7695.59	7695.59	147.164	2121.68	6141.96	2685.35	1059.64	790.788	350.388	3685.02	762.491	270.153	1899.5	159.283	861.971	368.818	1172.24	1707.46	7523.37	1390.97	309.299	5573.97	1102.86	588.53	4715.09	718.611	765.115	1041.96	2400.73	379.793	848.366	1414.63	1068.24	1220.29	2550.02	476.515	1349.47	943.936	438.359	575.934	997.501	1046.8	990.559	663.611
miR-331-3p	1914.6	350.765	4931.04	818.618	2214.97	1100.96	1420.97	954.372	1520.1	2144	1286.58	864.269	2675.44	2200.13	1020.76	1957.12	1132.15	885.565	2158.48	3152.21	967.164	1801.51	1267.41	2214.69	1782.84	2336.1	350.765	4931.04	4888	1262.96	1692.48	2584.22	1746.46	1267.7	2720.51	2704.47	924.812	3359.23	1500.94	2341.33	2024.26	1037.46	1727.54	1233.93	1823.02	4330.06
miR-214-3p	2073.92	325.812	6873.87	1793.81	2264.74	2960.3	2240.63	482.245	1758.08	549.259	1749.2	3364.25	2213.11	1089.47	3114.25	2766.55	2493.68	472.423	845.787	2335.19	5613.19	1532.11	903.264	809.405	1330.8	1890.29	397.309	1532.14	6873.87	1479.25	1815.26	1048.18	1573.89	1434.5	2480.73	4232.54	2770.36	3506.39	330.81	1851.6	1959.09	325.812	1294.94	4209.61	1839.32	3650.78
let-7b-5p	2128.4	41.9327	5525.5	41.9327	2016.03	2190.02	4579.07	595.62	2587.38	876.258	1706.54	2259.48	1889.63	926.301	4201.72	1582.42	3155.26	706.446	703.993	2471.08	5525.5	963.559	2523.15	2875.35	2561.06	3387.02	132.211	243.269	2460.58	532.36	3589.2	1338.65	91.97	2349.08	2826.66	4336.1	2268.78	1159.02	4469.05	2577.5	1176.44	3088.9	1491.11	3541.43	3304.39	219.821
miR-99a-5p	2187.77	95.0793	13125.6	1254.68	1337.62	10802.4	850.661	278.493	702.778	1494.39	1364.14	1997.53	966.872	4068.07	1551.23	1839.32	1482.74	353.861	2583.86	789.667	13125.6	1591.8	764.105	948.444	708.89	1932.63	151.942	375.592	1853.79	1612.76	9125.81	682.984	1062.04	1127.87	2630.86	2183.41	2105.85	5972.5	95.0793	1286.34	772.507	1194.5	1257.16	1629.71	2803.76	3359.76
miR-130b-3p	2254.52	111.472	7901.45	776.685	6082.16	351.408	1719.23	647.823	2993.15	2445.63	4990.97	526.343	2333.05	671.709	186.047	2758.09	2692.84	3860.92	947.396	2300.31	275.364	219.475	974.875	296.812	176.263	4188	1543.2	4670.97	722.286	1421.59	1067.25	7901.45	3710.16	344.607	255.854	2593	1568.18	1408.86	111.472	6105.97	7520.34	1248	3167.38	4147.62	2822.74	2198.9
miR-30c-5p	2345.29	463.652	5794.09	1434.6	2016.16	2473.97	2196.96	3617.88	1762.21	2726.65	946.001	3179.2	1727.47	1494.06	2412.49	1253.93	1237.86	2490.71	1725.83	1997.53	2130.05	1336.16	4146.84	4693.69	3568.5	463.652	2345.91	2604.46	3185.9	1683.05	1662.85	2307.55	1536.84	5794.09	2081.51	2997.91	1598.05	1107.29	5521.15	2452.38	1077.76	2853.57	2147.36	2243.48	3433.69	1180.21
miR-130a-3p	2394.56	18.8628	13928.8	4607.44	2941.54	8445.26	7942.85	968.86	1702.35	1794.49	1426.64	3928.27	2399.01	1703.05	2776.64	674.554	842.789	65.3002	528.33	1022.24	13928.8	18.8628	1862.65	808.728	2163.76	1106.06	1770.69	624.459	534.668	1401.7	4898.52	2248.76	2784.12	3060.65	439.816	1927.42	3816.01	1986.2	612.114	2644.13	2686.41	1032.68	1147.2	1329.96	2358.27	2003.74
miR-135b-5p	2398.45	223.387	7440.35	2810.53	1344.06	898.582	5020.12	4609.96	2083.57	1762.06	272.6	2656.53	2703.38	2620.27	1298.7	223.387	470.574	2858.43	1714.15	3274.31	3613.63	2738.89	1563.25	1822.4	807.127	4035.74	2075.92	1546.39	1463.64	3958.48	7440.35	2103.86	4128.9	1233.28	3329.07	1537.14	1889.97	4945.82	2985.16	2731.49	1519.5	804.742	1554.6	1513.6	3414.93	1754.19
let-7d-5p	2428.89	42.5727	5450.96	1460.42	2496.96	1821.86	2486.48	1199.52	2715.34	79.7466	3802.48	2680.74	2510.34	3178.08	3219.3	1850.55	2900.58	139.903	78.4554	3522.39	2240.62	1889.84	858.317	5450.96	2431.61	3323.59	2462.94	3306.78	4002.97	2224.52	2793.25	1637.15	42.5727	2521.56	691.018	3315.05	2682.11	674.78	2933.03	2559.36	2311.07	4444.35	3711.89	4136.56	4788.45	864.768
miR-25-3p	2492.05	454.639	7121.62	3249.27	454.639	919.305	4950.25	1628.18	971.918	2770.72	2937.92	2240.48	7121.62	2751.89	880.548	2481.34	516.693	1711.67	1845.81	3031.4	2302.47	2703.16	2780.13	1691.49	1614.76	3532.44	5128.08	1684.56	1916.24	1425.47	3321.81	1082.86	1954.44	2499.2	3080.82	4793.38	2674.16	763.876	1360.29	4235.13	2140.15	2576.48	3407.89	2515.58	3663.24	1846.59
miR-1260a	2702.33	38.3595	11776	253.249	1712.71	38.3595	63.7559	39.7847	1885.01	1706.54	1653.39	1377.75	2396.28	1720.12	525.697	9283.01	2709.99	4683.37	8559.1	2660.36	52.1074	4946.73	1638.67	540.807	2659.55	708.002	575.895	2993.54	7873.3	1337.64	201.522	3733.11	1989.38	364.482	4179.52	11776	292.689	4380.05	2197.31	1060.54	8047.23	2052.74	3404.17	187.126	819.735	6919.99
miR-181a-5p	2783.62	132.331	8040.47	1116.9	2253.88	3783.04	7852.89	725.093	1141.57	5031.86	1032.46	4348.61	1351.69	2622	481	2907.94	3350.34	1707.65	2605.67	3060.26	5290.81	1332.38	1265.89	3866	791.266	5090.26	1153.14	2194.26	8040.47	3178.32	2477.13	1712.01	1528.88	4863.9	6535.91	2017.23	1806.95	132.331	2358.29	3093.52	3473.36	5405.69	623.97	756.362	2329.91	3004.68
miR-203a	2842.58	212.538	20351.7	2646.93	1319.11	643.293	1902.2	12529.6	3068.9	1616.87	5008.31	3492.31	1052.99	637.994	408.85	1224.15	4230.68	1144.76	1743.24	1954.68	1441.64	1881.4	2936.05	2141.56	1203.65	4883.93	5819.16	1968.04	3335.11	3237.99	2769.86	1926.15	212.538	1312.42	1545.28	973.656	842.184	678.023	3813.99	975.03	1762.66	20351.7	1021.45	4793.69	5213.83	564.991
miR-425-5p	2898.34	895.164	10226.1	3587.01	1851.16	1533.5	7186.95	6728.67	1793.17	1869.28	1386.95	3142.74	1711.93	966.284	1901.77	2353.29	1585.18	912.013	1265.62	3928.31	4070.31	1038.57	3470.09	9560.28	1197	2637.93	10226.1	2088.4	2585.75	2041.11	4104.12	1513.55	895.164	3467.01	1896.71	3527.75	6061.32	2090.43	4171.36	3313.77	1526.26	2174.54	1365.18	2910.49	1752.68	1238.74
miR-221-3p	2991.88	0.907548	14032.5	7235.77	1799.11	3371.23	3551.55	5975.06	1378.31	11744.3	485.661	506.123	3864.13	532.958	0.907548	1007.44	60.4033	1812.35	465.566	616.315	1798.34	2449.06	1900.49	14032.5	220.521	11109.6	3993.83	3098.63	831.154	1141.25	1294.89	1736.12	6747.12	317.28	3683.03	2133.97	4860.11	133.258	450.151	11569.3	3226.52	645.969	1454.39	1773.77	3524.12	117.975
miR-20a-5p	3055.91	4.83485	16743.5	1428.61	914.242	4912.66	2753.73	5805.34	92.8781	10537.2	5639.96	4186.24	831.388	4051.43	1022.81	86.231	106.93	428.646	4771.43	2887.77	1112.05	722.114	9006.23	6880.17	531.859	16743.5	16.1892	4.83485	2568.34	2073.81	812.326	811.144	1805.76	8124.71	2674.84	2135.43	5397.77	249.067	1685.53	3155.71	280.353	583.764	7182.75	4827.73	891.637	668.911
miR-4286	3202.3	107.142	17042.8	812.215	2797.06	107.142	294.762	914.818	2230.73	2206.77	1219.74	4218.1	3460.41	1796.19	523.428	3329.49	3165.46	3580.75	2359.78	2568.41	1059.94	5347.06	1130.03	510.562	1839.63	1705.76	1462.25	9139.9	12870.2	1084.28	3539.31	4980.02	2374.97	1215.89	4789.34	7153.79	852.076	3674.54	1041.61	1805.69	8613.17	2801.37	3217.05	1389.91	1472.44	17042.8
miR-34a-5p	3828.5	13.3918	9677.4	7081.68	3837	1771.59	4509.64	479.256	4370.02	1236.45	7003.42	2225.47	4532.1	2987.25	713.786	3029.64	3156.48	1520.87	1308.29	2086.47	5734.35	4312.05	4468.84	9452.84	3333.91	9677.4	8446.52	5077.36	1664.79	2558.8	2887.97	13.3918	4519.2	2258.93	2343.29	4842.83	6873.83	3809.19	4130.7	5340.09	7396.46	879.996	3060.08	3379.62	3404.21	2909.52
miR-126-3p	3848.68	3.03946	17504.9	4503.33	2096.92	10107.9	17504.9	4934.22	2750.02	4025.1	5012.41	5012.21	236.729	3047.98	3757.47	715.88	3448.7	1136	2776.75	303.851	2009.31	1826.15	5314.46	6247.05	1478.67	10574.3	177.238	101.786	3.03946	1607.87	1363.49	2133.05	5364	4546.26	3046.99	7260.87	11049.4	19.3015	600.639	4831.1	1095.59	8170.09	2317.63	5752.89	6452.26	779.282
miR-484	4036.97	474.432	11077.9	1312.52	3890.66	721.335	1434.94	1268.97	4437.3	4630.26	4399.69	3178.89	7500.56	4587.63	2099.38	5888.44	4845.73	2077.93	4241.95	6061.51	1786.9	3380.67	2180.33	1529.2	4199.62	2802.63	1634.6	7672.14	6724.39	6191.26	2768.69	4735.09	3949.67	3438.27	6782.47	6229.58	474.432	5428.66	2705.82	4911.8	4449.37	1908.33	8009.27	3629.6	2411.19	11077.9
miR-532-5p	4066.02	82.5455	10006.9	2846.26	7572.98	1767.62	4079.07	1891.27	1751.06	7800.28	4038.81	3359.65	2531.13	7722.49	1137.38	3706.3	1934.95	1090.77	3075.64	9877.63	1755.55	9320.02	2600.6	2493.67	2867.79	3767.6	5849.68	10006.9	5653.12	2452.6	8752.39	2258.13	82.5455	3821.56	4547.44	4844.58	3037.84	732.067	2032.07	8196.7	2347.34	3193.3	8690.71	1116.35	5256.71	2978.42
miR-200a-3p	4072.68	263.151	32250.3	4484.53	4106.91	1483.67	18126.3	9163.81	2501.52	7136.56	712.181	3961.36	2852.93	1824.72	605.788	1126.21	558.73	3929.14	1781.7	263.151	5242.93	1696.1	6384.56	32250.3	2318.79	2544.23	5470.58	3327.39	790.812	3372.34	1914.66	614.418	4478.09	4413.17	1765.61	885.594	9074.13	581.207	4188.73	2671.52	1960.63	1291.94	1146.31	1703.05	5212.72	5206.35
miR-30b-5p	4648.32	1552.79	12265.7	2257.55	4707.78	3569.2	3990.42	4279.04	3871.16	4522.47	1552.79	4996.28	6929.01	2061.81	3563.49	3691.99	2636.52	6977.82	2622.9	6947.65	3559.4	4007.8	6475.98	12265.7	5916.97	3876.62	2341.19	3185.15	4436.5	5762.74	7750.62	6660.83	4824.69	10989.1	3599.3	3408.38	5232.91	2217.51	7176.52	5919.4	2117.09	4584.86	2421.39	3872.02	5218.97	2878.18
miR-143-3p	4804.97	171.798	14314.5	3029.9	5474.72	9934.23	10082.2	11788.9	2383.87	5759.11	3849.47	11307.5	4454.8	3071.1	7295.1	2618.98	5871.36	3430.81	2627.3	3512.91	593.516	4322.7	8591.55	2488.03	1936.85	5850.52	4996.04	883.251	213.867	6599.38	4335.66	3748.51	8271.29	14314.5	1690.33	1762.7	6155	1556.16	171.798	4699.32	4066.04	3007.56	3019.28	6617.22	6862.9	3367.36
miR-342-3p	4935.06	252.45	12239.4	1014.65	4474.76	1307.75	1978.18	1076.49	3390.67	7021.32	2312.42	3406.83	7744.22	7130.31	2302.45	8537.35	2501.43	4818.53	7131.4	6558.53	1447.57	6491.26	4886.31	1075.52	12239.4	2580.81	252.45	2947.22	5367.13	6713.84	440.075	5104.7	10748.6	5774.21	11670.3	5004.61	1366.27	9030.48	7156.19	5351.19	7652.22	2782.67	5977.2	4381.6	3761.49	9297.01
miR-26a-5p	5065.35	534.968	15564.2	4701.43	4659.48	8785.21	8755.08	14411.3	3924.82	2302.35	1230.92	15564.2	3774.65	3072.83	8799.36	6690.71	4697.99	976.584	602.384	4150.11	7157.78	4277.43	8136.49	2439.05	6155.91	4591.47	4632.29	3954.14	3587.11	740.888	7600.94	6486.74	2427.94	10200.2	534.968	3327.63	1347.84	1414.26	5785.08	5472.61	5295.96	6910.78	4970.65	4005.02	7700.28	1557.18
miR-194-5p	5166.75	295.887	32036.1	8008.74	5850.61	6356.65	2525.78	32036.1	4491.38	3924.75	2151.37	9352.25	3663.11	3658.95	2839.49	2630.7	1281.53	6813.65	972.081	2461.82	3194.22	2199.63	9688.82	10103.3	3045.59	295.887	7808.91	1765.23	2729.16	1789.93	7867.56	7258.38	3800.83	10867	2440.98	1944.68	17539.2	1459.81	6080.48	4577.91	625.876	2623.89	2273.29	2655.85	7667.45	847.256
miR-424-5p	5208.22	394.226	20553.2	7503.9	1912.33	20553.2	4947.2	2752.04	2925.87	5220.54	2244.9	4234.64	5466.83	2498.16	11944.7	1914.49	2307.98	1326.43	2709.58	4276.52	10708.3	4813.35	7526.27	7967.43	394.226	7222.19	5830.96	678.915	7729.89	2568.58	13142.6	3070.48	1680.32	3379.35	4077.6	5408.35	9782.1	2988.8	1405.53	8338.1	1387.01	2248.06	1844.42	10543.1	12523.1	1955.35
miR-199a-3p//miR-199b-3p	5237.31	108.552	21599.5	10189	4116.17	21599.5	13409.7	5357.36	4932.03	1271.37	3760.05	6500.25	2923.3	1111.95	413.161	2191.89	2853.65	1969.04	1866.66	1613.36	19171.7	1795.08	6384.05	4681.73	3644.48	13781.1	1993.46	562.115	4543.44	4440.27	12594.6	1175.27	1705.02	4021.01	4327.53	4827.32	9495.23	108.552	958.005	5136.12	2537.93	1488.99	3048.9	15230.8	7152.75	4320.38
miR-92a-3p	5579.75	451.496	17072.7	1892.96	4163.93	451.496	1790.84	3870.61	2760.96	5695.2	10743.6	9051.39	11184.9	4546.57	2916.63	16416.3	3069.55	4200.55	3678.22	8185.45	1428.5	3329.4	11653.8	1509.57	2512.71	6368.59	2461.76	3589.49	9048.47	3701.07	852.085	463.625	4165.46	2920.47	11148.1	6918.28	2318.82	2443.11	2288.13	17072.7	13086.2	11740.5	2053.53	4719.77	12959	4557.03
miR-574-3p	5783.91	1270.81	19282.4	1862.19	6700.06	3776.87	3993.91	1270.81	6159.88	4865.3	4870.52	2761.92	4961.23	5534.68	3217.26	6306.57	7367.98	4293.39	9962.11	5245.36	5452.64	6310.84	2564.29	3410.97	9150.59	3075.82	2111.84	19282.4	8624.88	5077.15	2426.46	7189.14	6588.86	3925.54	8352.27	7218.74	1683.01	10953.7	7049.31	4025.24	4158.88	3722.69	14442.1	3517.27	3757.69	11485.8
miR-19a-3p	5871.43	28.065	25579.7	18344.2	3285.1	14480.1	3826.23	10868.6	2549.61	14529.9	8141.95	4865.15	10561.2	2123.4	2925.03	4388.99	960.739	3960.51	5628.31	140.835	3081.54	4095.23	6478.77	19155.1	1333.36	2996.35	13443.9	810.983	658.181	2555.26	28.065	385.953	2874.96	5360.4	1110.96	2974.51	25579.7	2284.83	1784.87	10900.4	6294.41	3034.97	2812.12	6651.56	10801.9	3403.08
miR-107	6018.22	1377.66	27217.1	3070.8	1945.2	2620.35	7438.04	1665.67	3289.33	5532.09	4421.36	3848.01	3492.12	3896.26	1377.66	3796.28	2437.35	2966.05	7022.71	4106.4	14055	14663.3	2359.61	27217.1	6579.3	2412.32	8368.61	5495.7	6216.24	8188.54	11869.2	6594.68	4313.98	3907.44	2568.69	6545.55	9621.88	4964.81	3144.5	9409.01	7269.19	2681.31	9948.93	2716.67	6225.61	8520.49
miR-125a-5p	6688.11	763.728	20065.9	1100.99	9349.28	2319.21	7079.09	763.728	6825.92	5012.97	5843.9	4542.24	10233.3	3953.1	6905.53	8051.86	12689.6	2065.35	5061.33	8769.25	15303	5000.21	4481.28	1407.09	4616.1	11317.6	1570.52	7570.36	13093.2	11206.2	4676.33	4213.88	9007.86	4813.86	11402.6	20065.9	2633.81	7611.89	1475.37	3285.64	4924.62	10520.8	5772.88	7438.77	4246.72	9365.67
miR-29c-3p	6745	1072.83	13214.6	2860.93	6419.82	4643.7	8818.4	7575.88	11685.9	4944.67	3161.7	5632.92	5866.14	1072.83	9325.96	11547.8	10031	9341.21	10022.2	9411.84	4373.63	5628.45	4165.88	7551.21	12594.2	3467.75	8624.94	3958.22	4217.66	4384.13	4611.63	8147.06	10524.2	7188.13	6351.11	4858.62	3902.13	5487.65	7053.9	3490.71	10957.1	2706.54	6197.84	6273.81	7740.92	13214.6
miR-27a-3p	6774.18	3109.83	15164.2	3765.48	4530.29	6146.34	3963.78	5637.24	5670.93	8701.34	3676.79	6129.23	8173.57	4248.75	6472.63	8648.15	8201.79	4962.81	5299.95	8554.98	3604.73	6387.18	9709.65	10951.8	3715.34	11142.1	3812.55	3109.83	14289.6	6244.7	5487.1	6125.16	6144.77	7999.79	5076.06	6281.95	5622.58	6097.42	15164.2	6453.56	6901.23	4302.11	3392.28	14723.3	7161.68	8605.05
miR-17-5p	7394.68	257.242	25127.7	6674.33	1748.4	4450.14	8272.11	23774.7	2288.1	9724.12	11878.3	11436.8	10452.6	8752.1	3718.45	976.525	772.999	2617.48	6233.37	9747.13	5704.7	1983.71	16976.1	16725.3	3495.08	25127.7	11699.2	3265.31	9146.84	6336.74	3263.73	2388.03	3204.65	14635.3	7440.92	5059.62	13165.6	2748.69	6470.31	8434.35	4993.79	6526.24	6235.09	7533.64	257.242	1635.75
miR-126-5p	7522.24	1454.24	23999.3	4664.45	3948.88	8041.39	23999.3	8263.48	11960.4	7362.82	7274.65	8159.85	13325.1	4441.32	11113.1	4660.05	19262.5	4804.12	6932.01	2518.24	6537.57	8032.24	11955.5	3323.39	7775.79	9523.15	4145.44	1739.27	1454.24	5896.76	3156.54	5785.68	9804.07	14867.1	8244.01	6090.03	6814.67	4665.56	4607.41	11674.1	2379.93	6614.98	3469.61	10656.6	6634.91	6876.21
miR-15b-5p	7668.61	1668.68	31717.3	3661.16	6734.14	2765.41	5545.89	3335.24	6113.03	3409.83	8736.19	6921.81	8901.19	1668.68	8840.42	7450.84	7302.68	4853.19	7932.41	7176.78	7937.69	3796.09	9836.11	10581.9	5996.02	11936.9	6358.63	10254.2	31717.3	5155.7	4922.68	11286.5	3443.19	6424.74	9544	17100.4	1930.51	2923.79	5271.33	7086.55	3796.45	12640.1	13933.1	12518.8	8578.3	3430.5
miR-215-5p	7805.89	87.6929	42664.3	9020.09	42664.3	202.82	3217.05	8914.53	42136.3	760.645	8487.09	891.536	4666.11	7692.88	3121.06	3091.62	24911	6641.46	5748.67	5672.17	87.6929	2131.72	6892.95	15123.2	19596.2	269.397	5201.27	374.828	314.998	22983.7	187.1	2925.45	10414.5	5247.54	1344.4	42084.6	3471.34	3745.73	2943.85	470.858	1939.41	5891.15	1456.52	620.164	1752.24	343.096
miR-10a-5p	7985.71	531.936	29776.6	1399.27	6409.35	1574.94	10839.4	24539.3	3284.58	1050.44	14211.9	5340.03	10244.5	2525.18	1717.31	6056.51	2183.09	7954.03	22442.4	3798.89	8677.79	14541.7	4402.81	24040.4	4256.92	5281.99	17945.3	6008.7	1994.44	4622.33	14087.1	2309.69	3876.55	10753.5	14039.4	638.376	2588.04	4928.37	16049.4	531.936	4315.34	9787.84	3997.45	4707.25	29776.6	3655.16
miR-125b-5p	8254.16	836.291	29766.9	3563.25	13961.9	9887.05	6009.21	1401.66	8822.59	3392.66	6966.23	16820.6	5951.84	5966.28	12320	17900.4	14930.6	1806.52	5949.59	5402.34	29766.9	9007.34	5608.52	1296.72	836.291	6390.58	838.801	7611.07	9541.69	9529.21	10292.5	5679.08	10908.7	6320.05	12679	7427.05	3798.17	11967.7	1065.87	6911.83	12005.1	7689.42	6373.08	10885	7868.65	11577.7
miR-199b-5p	8316.44	874.09	40041.6	14758.1	8582.07	40041.6	20331.6	3544.75	2655.9	5782.77	3766.89	5661.41	9681.32	4023.77	13203.2	6844.62	2062.69	2033.06	2209	4831.25	29598.3	4779.18	6238.03	7714.63	2760.86	8576.03	1194.29	874.09	3396.73	5872.65	29974.2	2022.17	7082.83	6132.31	7490.4	2469.54	22824.3	8833.14	1062.59	4978.8	4136.43	5370.89	2819.22	13822.6	9615.52	7953.42
miR-148a-3p	8456.27	2306.74	22298	13174.9	11036.2	2562.59	13111	18601.8	10565.4	2306.74	3016.16	13874.6	12700.6	6272.52	11971.5	4878.39	6685.58	7556.94	15495.9	5962.67	6954.43	7449.94	9921.43	6784.47	13389.9	6024.95	14403.1	8054.61	3111.58	16079.7	6205.88	5122.11	6020.14	22298	5698.15	2591.54	7776.53	3715.46	12759.6	5054.32	5876.65	4705.35	5612.01	9598.43	6199.48	2438.54
miR-199a-5p	10950.7	1365.53	54070.1	15758.2	10058	54070.1	14617.6	4056.43	4732.24	8470.88	6103.04	7847.66	12904.6	5580.5	11572.1	6674.28	3172.8	4165.35	2715.32	7626.42	28471.8	7195.18	6120.46	12748.5	4268.18	7189.22	2583.35	2257.11	9516.82	8508.49	45151.9	6356.17	11472.2	8480.32	5770.04	11155.2	50313.6	8552.11	1365.53	12588.8	3874.22	4374.32	4776.79	17123.3	2561.48	7978.08
miR-150-5p	11303.6	403.8	41010.7	2998.29	18311.5	406.523	4208.33	3904.65	18009.5	5332.53	2638.17	12068.8	12622.9	3554.57	2451.51	28957.7	9631.06	12627	6700.28	13555.7	2403.29	14238.1	6594.57	403.8	28996.2	3821.12	615.188	6916.13	22796.5	10933.6	1066.47	23507.1	34333.6	10393.2	41010.7	10362.4	916.083	8239.27	6774.23	3334.87	36105.6	7055.63	16644.5	8489.64	3690.7	18434.1
let-7a-5p	12576.9	677.246	28274.8	6837.93	11080.8	12597.3	10011.4	3452.76	15330.9	10262.7	11558.5	7758.2	10037.8	10880.7	22053.4	9019.43	17062.7	5039.06	7535.16	18584.4	9801.7	7984.98	13137.1	24893.8	13366.3	28274.8	677.246	1956.08	17519.7	14160.5	16499.1	8865.8	1652.05	13467.7	12257.3	21376.8	11247.9	5046.34	21827.9	11677.8	7074.61	26232.4	11088.3	23518.2	19410.4	8688.47
let-7f-5p	13846.3	1110.4	29881	8977.53	13382.3	9546.67	12812.3	12839.9	9354.27	21544.2	13387.3	13002.6	11036.8	18886.5	13290.1	8385.72	10744.8	8873.53	18810.9	18223.9	8282.11	13006.7	22902.8	29881	13634.9	14613.1	22890.3	11163.7	12519.8	13375.4	25526.3	11225.7	7892.2	19340.2	10640.2	5577.75	12591.4	8150.64	15570.7	14020.6	9156.35	10167.2	15040	19886.3	24125.3	1110.4
miR-23b-3p	14165.1	3422.49	28768.6	3865.04	16620	14071.3	13618.9	8372.95	12402.9	15431	8667.99	11582.3	15982.3	7352.27	11618.2	14519.2	24567	7239.2	12401.9	14196.1	16703.2	12945.7	7093.05	28768.6	13069.3	13912.4	3422.49	24169.7	20639.6	20064.7	22350.7	16021.3	20177.2	8428.51	13663	20939.7	12450.2	26584.3	5416.89	7854.66	14501.8	16554.6	12786.1	12604.4	13208.6	12257.9
let-7g-5p	14628.2	5811.22	26178.4	10231.6	18718.2	7790.07	16593.6	11058.5	14385.2	19472.7	11866.6	5811.22	14471.2	14511.8	14209.7	13161.4	9178.03	11051.8	11443.6	17625.9	10831.6	11757.8	19072.7	26178.4	19647.6	13687.9	23224.9	8441.14	9976.88	16228.9	21662.3	11399.5	13976.4	22012.6	11698.3	20060.9	11976.4	9541.58	22148.9	11948	9887.67	15821.7	16421.7	22872.2	16733.2	10224.4
miR-191-5p	18407.5	5866.36	33730.7	8590.64	20751.2	5866.36	10221.9	8573.71	14514.2	18475.8	15456.1	10332.3	17405.4	16604	12199	29817.9	17546.3	11046.9	14533.4	23912	10737.9	17759.9	22922.4	23891.2	19089.4	13108.6	16514.8	25219.1	21073.9	27509.1	14756.4	19378.3	15307.2	20622.5	26978	33730.7	14643.8	30776.3	32738.4	23601	16243.3	16608.6	16818.1	16567.8	9619.54	29457.6
miR-451a	27950	4035.3	202188	44465	22608	16783.4	21694.9	202188	56102.9	18494.1	8267.87	11394.5	6964.71	15258.9	94262.7	30202.2	44576.4	9221.73	10251.8	34100.8	12909.5	11296	20198.9	34753.2	8697.53	12914.9	33074.4	5298.74	4035.3	17279.3	9038.5	9015.92	25728.4	60949.7	28616.4	25462.8	4956.12	19713.6	5955.57	20410.9	69826.9	52561	8181.49	13484.7	31593.2	9061.05
miR-23a-3p	28211.3	13850.6	82695.1	17376.9	17111.3	17892.3	25364.4	26753.5	23854.6	30597.5	20935	29928.3	27268.2	19269.5	27108	26018	43692.4	16309	23036.2	24489	49875.2	25905.1	23651.2	23463	13850.6	38901.2	26083.3	19691.8	82695.1	30184.9	40102.2	22616.8	20771.9	16825.1	35940.1	30921.5	24298.4	30127.6	21533.8	27294.9	33779.4	52871.1	16474.9	47949.1	25475.6	14799.2
miR-19b-3p	28447.8	2365.27	85678.9	48967.3	19908.3	29972.9	33637.4	41837.6	10194.5	41885.1	45286.7	25184.8	69069.5	18458.8	21737.4	39167.6	6285.21	22375.2	23045.6	6350.07	12621.4	23865.1	36252.5	49382.7	6099.37	34588.5	70610.2	6125.5	7730.45	22908.9	2493.5	2365.27	28625.1	24048.3	30031.8	18204.8	85678.9	15829.5	7607	43501.4	42491	25359.4	14372.2	33387.9	53540.9	22172
miR-29b-3p	30951.8	5739.48	65096.2	33078.7	14387.9	38923	20118	36045.1	22586.3	28866.7	19868.1	32775.4	32409.4	19615.3	22418.7	35690.2	10794.6	27926.2	40517.4	48723.1	13744.5	46023.8	61571.8	39939.4	30376.9	14772.9	31605.6	5739.48	19853.7	19340.3	44016.9	28040	39158.4	54278	30017.8	9373.48	59869.5	14405.4	51280.2	17591.6	40662.9	16703.8	30301.2	25674.1	65096.2	36745.4
miR-29a-3p	31763.4	3327.64	82016.8	20490.7	21209.5	19066.4	18727.6	37450.5	19741.8	7923.15	22843.4	21519.4	41740.8	3327.64	23913.7	69587.1	12036.6	37065.5	60990	61459.5	19811.4	10920.3	9063.12	47167.1	22675.8	20196.5	49445	12933.7	76180.7	10400.6	31501.4	27871.2	36582	16706.5	42248.5	27769.4	37588.5	29613	17976.5	22721.5	68256.7	50180.2	32137.3	38363.5	26406.3	82016.8
miR-145-5p	40053.9	4279	98146.6	4279	65897.7	27739.7	45453.6	15750.1	49765.3	22127.8	27417.4	32725.8	46174.2	21873.3	45339.9	56467.8	93943.8	20253.8	36818.5	46577.5	98146.6	27598.3	27583.7	17987.3	64261.4	16625.9	11326.2	25039.7	52711.7	40286.8	50432.1	25712.1	61488.1	30766.9	27421.7	80079.1	30875.3	52016	9151.87	28220	58542.4	41770	43118.3	27170.2	39250.1	76131.4
miR-24-3p	44647.5	740.548	93642.5	25487.1	39608.5	25066.4	42873.2	21504.9	49438.6	43367.8	31468.5	38018.4	57506.5	34508.3	48956.1	26075.4	63510.8	26872.8	44305.1	64003.5	93642.5	43955.8	40752.3	48524.6	44548.8	46683.6	42973.3	55871	84594.5	68084.3	34895.3	10396.6	44040.6	17466	58835.1	50162.6	740.548	58798.5	56001	38972.3	40914	73600.8	30868.4	67601.1	41155.1	43191.2
miR-21-5p	62814.3	1367.17	332163	327945	140635	332163	103602	20750.1	81249.5	90589.4	91067.9	205261	23990.3	158835	93722.4	47446.6	85609.4	18879.2	42314.2	2722.6	5313.26	14723.4	58916.6	30466	2720.95	47877.2	5845.8	6978.22	9335.28	26630.8	5374.45	106168	8400.31	23401.7	91005.5	1430.06	109497	7332.1	1367.17	45229	82099.7	31068.7	52012.8	37318.4	1886.66	21834.6
miR-223-3p	65420.9	1792.31	225296	48709.5	28988.1	1792.31	23319.8	24993.7	103965	29114.8	168261	52015.8	59091.8	19313.6	219385	48612.3	148954	10347.5	9661.49	62237.5	152694	52062.8	47649.8	7337.01	29840.7	171537	165407	225296	42886.8	36747.4	13307.5	34562.5	23155.6	43834	152635	11480.2	24773.8	16953.5	27219.9	58707.3	44013.3	78158.7	18178.3	206339	17559	52001.5
miR-103a-3p	73691.6	5899.03	159231	51180.9	12544	52465.2	101632	16742.9	56720	66925.7	83878.6	43963.5	40294	73994.5	37636.7	22872.2	66339.9	43705.9	38339.8	86372.2	93371.8	129395	18546	93974.7	41900.5	60915.5	116865	140421	105050	117439	103821	94867.5	99832.3	40868.8	5899.03	94568.4	76963.6	143017	19480.4	134082	89702.8	58895.8	121827	52910.7	59284.6	159231
miR-192-5p	194598	21781.7	527450	72614.5	225066	35935.8	88644.7	139938	181034	253683	176672	133780	203083	337693	56855.4	240993	86047.3	527450	353001	195022	21781.7	290628	248499	54432.4	394099	88551.7	113075	172641	83033	253824	222739	323363	259062	255018	96797.9	191611	125451	315801	454521	188550	88274.9	115772	299494	43687.4	222868	136634
