# Supplementary material for: Overexpression of miR-21-5p as a predictive marker for complete tumor regression to neoadjuvant chemoradiotherapy in rectal cancer patients
Source: BMC Med Genomics. 2014 Dec 11;7:68. doi: 10.1186/s12920-014-0068-7 (PMC4279677; doi:10.1186/s12920-014-0068-7)
Supplement: Additional file 4: Table S3. — Pearson correlation between the expression of miR-21-5p and all putative target genes in rectal cancer samples. Only SATB1 gene presented a significant inversed correlation (r = −0.5, p = 0.03). [file 12920_2014_68_MOESM4_ESM.xlsx]

## Sheet: correlation
miR-21-5p putative target gene	Pearson correlation r	P value
CUX1	0,6807	0,0013
PLEKHA1	0,5462	0,0155
UBN2	0,5411	0,0167
AIM1L	0,5273	0,0203
POM121	0,5155	0,0239
SETD1B	0,5055	0,0273
SATB1	-0,5020	0,0285
SESN1	0,4606	0,0472
KRIT1	0,4375	0,0610
MTAP	0,4358	0,0621
RASGRP1	-0,4288	0,0669
FAM3C	0,4244	0,0701
XKR6	0,4236	0,0707
TNKS	0,4233	0,0709
PTPN9	0,4031	0,0871
POM121C	0,3943	0,0948
LMBR1	0,3840	0,1045
THBD	0,3812	0,1074
SNX19	0,3738	0,1149
FASLG	-0,3653	0,1241
PAIP2B	-0,3615	0,1284
PTPN14	0,3542	0,1368
BAHD1	0,3509	0,1408
PRKCE	0,3466	0,1460
MPRIP	0,3432	0,1503
ST6GAL1	-0,3417	0,1521
ARHGAP32	0,3370	0,1582
ZNF704	-0,3327	0,1639
EPHA4	-0,3301	0,1676
CREBL2	-0,3295	0,1684
PCBP1	0,3248	0,1748
PLAG1	-0,3200	0,1816
SPRY2	-0,3185	0,1838
PURB	0,3166	0,1866
STK40	0,3111	0,1948
JAG1	0,3087	0,1984
MICALL1	0,3028	0,2076
CPEB3	-0,2981	0,2152
TNS1	0,2947	0,2207
C10orf12	0,2934	0,2228
SOX2	0,2921	0,2249
VCL	0,2899	0,2286
TSC1	0,2865	0,2344
DAG1	0,2862	0,2349
SPPL3	0,2859	0,2353
C17orf75	0,2857	0,2358
DCAF7	0,2777	0,2497
BCL2	-0,2775	0,2501
UBR3	0,2775	0,2501
EHD1	0,2742	0,2559
MSX1	-0,2730	0,2582
KLF12	-0,2727	0,2587
PRRG4	-0,2710	0,2618
HNRNPU	0,2709	0,2620
PAN3	0,2686	0,2661
KLF3	0,2669	0,2693
PELI1	0,2653	0,2723
PCBP2	0,2640	0,2748
PPP1R3B	0,2629	0,2769
PER2	0,2592	0,2839
SKI	0,2584	0,2855
ARHGAP24	-0,2569	0,2884
ZCCHC3	0,2546	0,2929
STAT3	0,2543	0,2934
AP4E1	0,2483	0,3055
COL4A1	0,2469	0,3081
KBTBD6	0,2348	0,3332
KIAA1549	0,2318	0,3397
TET1	-0,2318	0,3397
TNFRSF11B	-0,2313	0,3408
GLCCI1	-0,2298	0,3440
ASF1A	-0,2262	0,3518
ARHGEF12	0,2252	0,3539
CDK6	0,2249	0,3545
PPARA	0,2230	0,3588
MEGF9	0,2214	0,3624
AP1AR	-0,2213	0,3627
NR2C2	0,2195	0,3665
BRD2	0,2175	0,3710
PPP3CA	-0,2165	0,3733
SLC30A10	-0,2163	0,3739
GTPBP1	0,2140	0,3791
CD69	-0,2137	0,3797
FBXO11	0,2093	0,3897
GXYLT1	0,2089	0,3908
CBX4	0,2086	0,3915
GLYR1	0,2083	0,3920
CCL20	-0,2068	0,3956
IFFO2	0,2049	0,4000
CDC25A	0,2046	0,4007
ACVR1C	-0,2014	0,4083
JPH1	-0,2003	0,4111
RHOB	0,1999	0,4119
TGFBR2	0,1965	0,4201
ZNF217	-0,1957	0,4220
ZFP36L2	0,1941	0,4260
MEIS1	0,1934	0,4277
TGFBI	-0,1930	0,4285
UBE2D3	-0,1904	0,4349
MRPL49	0,1896	0,4368
RAB22A	0,1877	0,4416
TRPM7	0,1861	0,4454
FAM63B	0,1861	0,4456
ESM1	-0,1829	0,4535
KLHL15	0,1793	0,4626
ZBTB47	0,1764	0,4700
ROBO2	0,1757	0,4719
EGR3	0,1731	0,4785
BTK	-0,1730	0,4788
PIKFYVE	0,1715	0,4827
PTCH1	0,1711	0,4838
MCTP2	-0,1709	0,4842
LATS1	0,1668	0,4949
GLIS2	0,1663	0,4962
FAM13A	-0,1660	0,4970
AP3M1	0,1654	0,4987
CADM1	-0,1624	0,5065
DNAJA2	-0,1604	0,5119
RMND5A	-0,1559	0,5238
SCML2	0,1545	0,5278
SESTD1	0,1521	0,5343
GAB1	-0,1518	0,5350
FBXO28	0,1517	0,5353
AIF1L	-0,1514	0,5361
RAVER2	-0,1513	0,5365
TIAM1	0,1491	0,5424
PBRM1	0,1477	0,5463
UQCRB	-0,1475	0,5468
CHD7	0,1466	0,5491
CCR7	-0,1448	0,5543
EIF4EBP2	0,1433	0,5583
TNRC6B	0,1433	0,5585
SMARCD1	0,1411	0,5646
ELF2	-0,1403	0,5668
ADNP	0,1395	0,5691
RBPJ	-0,1388	0,5709
DNAJC16	0,1387	0,5713
KPNA4	0,1383	0,5723
PGRMC2	0,1377	0,5741
OLR1	0,1375	0,5746
ASPN	0,1372	0,5754
XKR8	0,1358	0,5794
FMN1	0,1309	0,5933
ZYG11B	-0,1294	0,5974
CNOT6	0,1265	0,6057
MBNL3	0,1216	0,6201
ITGB8	0,1198	0,6252
SASH1	0,1190	0,6275
LANCL1	0,1174	0,6322
PI15	0,1172	0,6326
PDZD2	-0,1156	0,6375
SOCS6	0,1153	0,6383
TBX2	0,1131	0,6448
SPRY1	-0,1119	0,6484
RBMS3	0,1110	0,6509
PHF14	0,1092	0,6563
MRPL9	-0,1090	0,6569
GNG12	-0,1081	0,6597
BRWD3	0,1075	0,6614
RPRD1A	-0,1051	0,6686
BTG2	0,1026	0,6760
GRAMD3	0,1020	0,6778
RALGPS2	-0,1016	0,6790
MSL1	-0,09388	0,7023
FOXP2	-0,09133	0,7100
NFAT5	0,08874	0,7179
TRIM33	0,08869	0,7181
BMPR2	0,08859	0,7184
BCL7A	0,08735	0,7222
CSRNP3	-0,08570	0,7272
MEF2C	-0,08549	0,7279
ZNF367	0,08415	0,7320
FHDC1	0,08359	0,7337
LRP6	0,08338	0,7343
RAB11A	0,08327	0,7347
SRSF3	0,08083	0,7422
TNPO1	0,07997	0,7449
PITX2	0,07853	0,7493
TLK2	-0,07648	0,7557
ATPAF1	0,07618	0,7566
SLC7A6	-0,07575	0,7579
WWP1	-0,07534	0,7592
YAP1	0,07416	0,7629
S100A10	0,07206	0,7694
TRAPPC8	0,07130	0,7718
MBLAC2	0,06748	0,7837
BCL11A	0,06474	0,7923
SOX6	-0,06420	0,7940
NFIB	0,06214	0,8005
MSH2	-0,06184	0,8014
PFKM	0,06047	0,8058
ZSWIM6	-0,06008	0,8070
EIF1AX	0,05967	0,8083
FAM107B	-0,05872	0,8113
BMP3	-0,05866	0,8115
PRPF4B	0,05819	0,8129
YOD1	-0,05677	0,8174
HSDL2	-0,05586	0,8203
BNC2	-0,05501	0,8230
ACVR2A	0,05487	0,8235
SLC10A7	-0,05397	0,8263
KLF5	-0,05193	0,8328
CCL22	-0,05098	0,8358
IL6R	0,05050	0,8373
LCORL	-0,04857	0,8435
CHIC1	-0,04530	0,8539
SPG20	-0,04099	0,8677
ST3GAL6	0,04049	0,8693
STRN	0,03991	0,8711
MTMR12	-0,03950	0,8725
NBEA	0,03836	0,8761
MARCH5	-0,03786	0,8777
ARHGAP31	0,03781	0,8779
LRRC57	0,03742	0,8791
SECISBP2L	0,03623	0,8829
GATAD2B	0,03557	0,8850
MBNL1	0,03535	0,8858
SCRN1	0,03398	0,8902
RFFL	-0,03225	0,8957
SPRY4	0,03109	0,8995
BCL11B	0,03097	0,8998
SLC2A4RG	0,03063	0,9009
CHL1	-0,03015	0,9025
TOPORS	-0,02925	0,9054
ZADH2	0,02868	0,9072
KLF6	-0,02581	0,9165
FRS2	-0,02334	0,9244
LIFR	-0,02326	0,9247
STAG2	0,02225	0,9279
RECK	-0,02198	0,9288
NFIA	-0,02146	0,9305
RASA1	-0,01990	0,9356
FGD4	0,01975	0,9360
SMAD7	0,01720	0,9443
TGFB2	0,01706	0,9447
ARMCX1	-0,01702	0,9449
THRB	0,01501	0,9514
TAGAP	0,01390	0,9550
STK38L	0,01148	0,9628
TIMP3	-0,01071	0,9653
SNTB2	0,01036	0,9664
PAG1	-0,01017	0,9670
FAM126B	0,009608	0,9689
ARHGEF26	-0,007753	0,9749
PIK3R1	-0,006770	0,9781
CEP68	-0,005487	0,9822
MAP3K1	-0,005437	0,9824
LEMD3	0,0007245	0,9977
DCUN1D3	0,0003290	0,9989
